# Supplementary material for: Network Pharmacology-Based Strategy for Predicting Therapy Targets of Traditional Chinese Medicine Xihuang Pill on Liver Cancer
Source: Evid Based Complement Alternat Med. 2020 Mar 14;2020:6076572. doi: 10.1155/2020/6076572 (PMC7102465; doi:10.1155/2020/6076572)
Supplement: Supplementary Materials — Supplementary Figure 1: workflow of network pharmacology analysis. Supplementary File 1: all nodes and interactions in drug ingredients-target network. Supplementary File 2: the top 50 nodes in drug ingredients-target network. [file 6076572.f1.zip › 6076572.f1/Figure and Supplementary files/Supplementary file 1.xlsx]

## Sheet: Sheet1
shexiang	Swiss-Prot:P35354	1	tcm03_006384	2
shexiang	Swiss-Prot:P08588	1	tcm03_006384	2
shexiang	Swiss-Prot:P07550	1	tcm03_006384	2
shexiang	Swiss-Prot:P11229	1	tcm03_006384	2
shexiang	Swiss-Prot:P08172	1	tcm03_006384	2
shexiang	Swiss-Prot:P23219	1	tcm03_006384	2
shexiang	Swiss-Prot:P24941	1	tcm03_006384	2
shexiang	Swiss-Prot:P29474	1	tcm03_006384	2
shexiang	Swiss-Prot:Q09428	1	tcm03_006384	2
shexiang	Swiss-Prot:P35348	1	tcm03_006384	2
shexiang	Swiss-Prot:P08173	1	tcm03_006384	2
shexiang	Swiss-Prot:P20309	1	tcm03_006384	2
shexiang	Swiss-Prot:P35367	1	tcm03_006384	2
shexiang	Swiss-Prot:P23975	1	tcm03_006384	2
shexiang	Swiss-Prot:P20839	1	tcm03_006384	2
shexiang	Swiss-Prot:Q13126	1	tcm03_006384	2
shexiang	Swiss-Prot:P01857	1	tcm03_006384	2
shexiang	Swiss-Prot:P69905	1	tcm03_006384	2
shexiang	Swiss-Prot:P04293	1	tcm03_006384	2
shexiang	Swiss-Prot:Q07343	1	tcm03_006384	2
shexiang	Swiss-Prot:P28223	1	tcm03_006384	2
shexiang	Swiss-Prot:P28222	1	tcm03_006384	2
shexiang	Swiss-Prot:P14416	1	tcm03_006384	2
shexiang	Swiss-Prot:P28221	1	tcm03_006384	2
shexiang	Swiss-Prot:Q08499	1	tcm03_006384	2
shexiang	Swiss-Prot:P00918	1	tcm03_006384	2
shexiang	Swiss-Prot:P31645	1	tcm03_006384	2
shexiang	Swiss-Prot:P14867	1	tcm03_006384	2
shexiang	Swiss-Prot:P08912	1	tcm03_006384	2
shexiang	Swiss-Prot:Q13621	1	tcm03_006384	2
shexiang	Swiss-Prot:P08913	1	tcm03_006384	2
shexiang	Swiss-Prot:P00915	1	tcm03_006384	2
shexiang	Swiss-Prot:P35372	1	tcm03_006384	2
shexiang	Swiss-Prot:P08908	1	tcm03_006384	2
shexiang	Swiss-Prot:P00491	1	tcm03_006384	2
shexiang	Swiss-Prot:P62158	1	tcm03_006384	2
shexiang	Swiss-Prot:P47869	1	tcm03_006384	2
shexiang	Swiss-Prot:P21728	1	tcm03_006384	2
shexiang	Swiss-Prot:P21917	1	tcm03_006384	2
shexiang	Swiss-Prot:P18089	1	tcm03_006384	2
shexiang	Swiss-Prot:P31749	1	tcm03_006384	2
shexiang	Swiss-Prot:Q03181	1	tcm03_006384	2
shexiang	Swiss-Prot:Q9UBT6	1	tcm03_006384	2
shexiang	Swiss-Prot:P04424	1	tcm03_006384	2
shexiang	Swiss-Prot:P09960	1	tcm03_006384	2
shexiang	Swiss-Prot:Q8TCU5	1	tcm03_006384	2
shexiang	Swiss-Prot:P00505	1	tcm03_006384	2
shexiang	Swiss-Prot:Q99418	1	tcm03_006384	2
shexiang	Swiss-Prot:P04075	1	tcm03_006384	2
shexiang	Swiss-Prot:P01744	1	tcm03_006384	2
shexiang	Swiss-Prot:P48147	1	tcm03_006384	2
shexiang	Swiss-Prot:P11172	1	tcm03_006384	2
shexiang	Swiss-Prot:P62508	1	tcm03_006384	2
shexiang	Swiss-Prot:P48736	1	tcm03_006384	2
shexiang	Swiss-Prot:P30939	1	tcm03_006384	2
shexiang	Swiss-Prot:P07339	1	tcm03_006384	2
shexiang	Swiss-Prot:O60911	1	tcm03_006384	2
shexiang	Swiss-Prot:Q9Y5Y9	1	tcm03_006384	2
shexiang	Swiss-Prot:P02788	1	tcm03_006384	2
shexiang	Swiss-Prot:P35228	1	tcm03_006384	2
shexiang	Swiss-Prot:Q9H3S4	1	tcm03_006384	2
shexiang	Swiss-Prot:P20248	1	tcm03_006384	2
shexiang	Swiss-Prot:P34096	1	tcm03_006384	2
shexiang	Swiss-Prot:P12931	1	tcm03_006384	2
shexiang	Swiss-Prot:P05091	1	tcm03_006384	2
shexiang	Swiss-Prot:P53779	1	tcm03_006384	2
shexiang	Swiss-Prot:P37231	1	tcm03_006384	2
shexiang	Swiss-Prot:P49137	1	tcm03_006384	2
shexiang	Swiss-Prot:P09884	1	tcm03_006384	2
shexiang	Swiss-Prot:P09874	1	tcm03_006384	2
shexiang	Swiss-Prot:P23921	1	tcm03_006384	2
shexiang	Swiss-Prot:P31644	1	tcm03_006384	2
shexiang	Swiss-Prot:P08238	1	tcm03_006384	2
shexiang	Swiss-Prot:P34903	1	tcm03_006384	2
shexiang	Swiss-Prot:P04118	1	tcm03_006384	2
shexiang	Swiss-Prot:P10828	1	tcm03_006384	2
shexiang	Swiss-Prot:Q14524	1	tcm03_006384	2
shexiang	Swiss-Prot:P27815	1	tcm03_006384	2
shexiang	Swiss-Prot:P24046	1	tcm03_006384	2
shexiang	Swiss-Prot:P28476	1	tcm03_006384	2
shexiang	Swiss-Prot:P18505	1	tcm03_006384	2
shexiang	Swiss-Prot:A8MPY1	1	tcm03_006384	2
shexiang	Swiss-Prot:P78334	1	tcm03_006384	2
shexiang	Swiss-Prot:O14764	1	tcm03_006384	2
shexiang	Swiss-Prot:Q99928	1	tcm03_006384	2
shexiang	Swiss-Prot:Q8N1C3	1	tcm03_006384	2
shexiang	Swiss-Prot:O00591	1	tcm03_006384	2
shexiang	Swiss-Prot:P25100	1	tcm03_006384	2
shexiang	Swiss-Prot:P35462	1	tcm03_006384	2
shexiang	Swiss-Prot:P21918	1	tcm03_006384	2
shexiang	Swiss-Prot:P18825	1	tcm03_006384	2
shexiang	Swiss-Prot:Q8NER1	1	tcm03_006384	2
shexiang	Swiss-Prot:P18507	1	tcm03_006384	2
shexiang	Swiss-Prot:Q01959	1	tcm03_006384	2
shexiang	Swiss-Prot:P13945	1	tcm03_006384	2
shexiang	Swiss-Prot:P05023	1	tcm03_006384	2
shexiang	Swiss-Prot:P22748	1	tcm03_006384	2
shexiang	Swiss-Prot:P41145	1	tcm03_006384	2
shexiang	Swiss-Prot:Q9NZK7	1	tcm03_006384	2
shexiang	Swiss-Prot:P04054	1	tcm03_006384	2
shexiang	Swiss-Prot:P42330	1	tcm03_006384	2
shexiang	Swiss-Prot:O75100	1	tcm03_006384	2
shexiang	Swiss-Prot:Q00535	1	tcm03_006384	2
shexiang	Swiss-Prot:P06493	1	tcm03_006384	2
shexiang	Swiss-Prot:P11309	1	tcm03_006384	2
shexiang	Swiss-Prot:Q13131	1	tcm03_006384	2
shexiang	Swiss-Prot:P04818	1	tcm03_006384	2
shexiang	Swiss-Prot:P14770	1	tcm03_006384	2
shexiang	Swiss-Prot:P08729	1	tcm03_006384	2
shexiang	Swiss-Prot:Q9BY41	1	tcm03_006384	2
shexiang	Swiss-Prot:P28472	1	tcm03_006384	2
shexiang	Swiss-Prot:P47870	1	tcm03_006384	2
shexiang	Swiss-Prot:P28335	1	tcm03_006384	2
shexiang	Swiss-Prot:P35368	1	tcm03_006384	2
shexiang	Swiss-Prot:P49356	1	tcm03_006384	2
shexiang	Swiss-Prot:P49773	1	tcm03_006384	2
shexiang	Swiss-Prot:P14324	1	tcm03_006384	2
shexiang	Swiss-Prot:O76074	1	tcm03_006384	2
shexiang	Swiss-Prot:Q9BZX2	1	tcm03_006384	2
shexiang	Swiss-Prot:P17612	1	tcm03_006384	2
shexiang	Swiss-Prot:P08574	1	tcm03_006384	2
shexiang	Swiss-Prot:P00156	1	tcm03_006384	2
shexiang	Swiss-Prot:P47985	1	tcm03_006384	2
shexiang	Swiss-Prot:P03372	1	tcm03_006384	2
shexiang	Swiss-Prot:P14550	1	tcm03_006384	2
shexiang	Swiss-Prot:P15121	1	tcm03_006384	2
shexiang	Swiss-Prot:P48039	1	tcm03_006384	2
shexiang	Swiss-Prot:Q96C86	1	tcm03_006384	2
shexiang	Swiss-Prot:Q9BQB6	1	tcm03_006384	2
shexiang	Swiss-Prot:P15559	1	tcm03_006384	2
shexiang	Swiss-Prot:P04746	1	tcm03_006384	2
shexiang	Swiss-Prot:P07998	1	tcm03_006384	2
shexiang	Swiss-Prot:O14594	1	tcm03_006384	2
shexiang	Swiss-Prot:P28702	1	tcm03_006384	2
shexiang	Swiss-Prot:P12724	1	tcm03_006384	2
shexiang	Swiss-Prot:Q15596	1	tcm03_006384	2
shexiang	Swiss-Prot:Q8TF76	1	tcm03_006384	2
shexiang	Swiss-Prot:P78368	1	tcm03_006384	2
shexiang	Swiss-Prot:Q16445	1	tcm03_006384	2
shexiang	Swiss-Prot:P48169	1	tcm03_006384	2
shexiang	Swiss-Prot:Q969G6	1	tcm03_006384	2
shexiang	Swiss-Prot:P01834	1	tcm03_006384	2
shexiang	Swiss-Prot:Q9UN88	1	tcm03_006384	2
shexiang	Swiss-Prot:Q7Z4J2	1	tcm03_006384	2
shexiang	Swiss-Prot:P31939	1	tcm03_006384	2
shexiang	Swiss-Prot:P23919	1	tcm03_006384	2
shexiang	Swiss-Prot:Q9UDW1	1	tcm03_006384	2
shexiang	Swiss-Prot:Q9GZZ6	1	tcm03_006384	2
shexiang	Swiss-Prot:P31930	1	tcm03_006384	2
shexiang	Swiss-Prot:P22695	1	tcm03_006384	2
shexiang	Swiss-Prot:O14949	1	tcm03_006384	2
shexiang	Swiss-Prot:Q08188	1	tcm03_006384	2
shexiang	Swiss-Prot:O60427	1	tcm03_006384	2
shexiang	Swiss-Prot:O95864	1	tcm03_006384	2
shexiang	Swiss-Prot:P32418	1	tcm03_006384	2
shexiang	Swiss-Prot:O00180	1	tcm03_006384	2
shexiang	Swiss-Prot:Q12809	1	tcm03_006384	2
shexiang	Swiss-Prot:Q9UP95	1	tcm03_006384	2
shexiang	Swiss-Prot:P01138	1	tcm03_006384	2
shexiang	Swiss-Prot:P49354	1	tcm03_006384	2
shexiang	Swiss-Prot:Q9H2X9	1	tcm03_006384	2
shexiang	Swiss-Prot:Q92696	1	tcm03_006384	2
shexiang	Swiss-Prot:P53611	1	tcm03_006384	2
shexiang	Swiss-Prot:P01116	1	tcm03_006384	2
shexiang	Swiss-Prot:P55011	1	tcm03_006384	2
shexiang	Swiss-Prot:O95749	1	tcm03_006384	2
shexiang	Swiss-Prot:P46098	1	tcm03_006384	2
shexiang	Swiss-Prot:Q9HAN9	1	tcm03_006384	2
shexiang	Swiss-Prot:Q10588	1	tcm03_006384	2
shexiang	Swiss-Prot:Q9NZD2	1	tcm03_006384	2
shexiang	Swiss-Prot:Q13224	1	tcm03_006384	2
shexiang	Swiss-Prot:Q96T66	1	tcm03_006384	2
shexiang	Swiss-Prot:P34896	1	tcm03_006384	2
shexiang	Swiss-Prot:P22303	1	tcm03_006384	2
shexiang	Swiss-Prot:Q4U2R8	1	tcm03_006384	2
shexiang	Swiss-Prot:Q9NSA0	1	tcm03_006384	2
shexiang	Swiss-Prot:Q8TCC7	1	tcm03_006384	2
shexiang	Swiss-Prot:O15143	1	tcm03_006384	2
shexiang	Swiss-Prot:P61160	1	tcm03_006384	2
shexiang	Swiss-Prot:P61158	1	tcm03_006384	2
shexiang	Swiss-Prot:O15144	1	tcm03_006384	2
shexiang	Swiss-Prot:O15145	1	tcm03_006384	2
shexiang	Swiss-Prot:P59998	1	tcm03_006384	2
shexiang	Swiss-Prot:Q15822	1	tcm03_006384	2
shexiang	Swiss-Prot:Q9NWM0	1	tcm03_006384	2
shexiang	Swiss-Prot:P30085	1	tcm03_006384	2
shexiang	Swiss-Prot:O14521	1	tcm03_006384	2
shexiang	Swiss-Prot:P23458	1	tcm03_006384	2
shexiang	Swiss-Prot:P52788	1	tcm03_006384	2
shexiang	Swiss-Prot:O60674	1	tcm03_006384	2
shexiang	Swiss-Prot:P52333	1	tcm03_006384	2
shexiang	Swiss-Prot:P31350	1	tcm03_006384	2
shexiang	Swiss-Prot:Q7LG56	1	tcm03_006384	2
shexiang	Swiss-Prot:Q07864	1	tcm03_006384	2
shexiang	Swiss-Prot:P56282	1	tcm03_006384	2
shexiang	Swiss-Prot:Q9NRF9	1	tcm03_006384	2
shexiang	Swiss-Prot:Q05586	1	tcm03_006384	2
shexiang	Swiss-Prot:O60391	1	tcm03_006384	2
shexiang	Swiss-Prot:O15399	1	tcm03_006384	2
shexiang	Swiss-Prot:P07919	1	tcm03_006384	2
shexiang	Swiss-Prot:O14957	1	tcm03_006384	2
shexiang	Swiss-Prot:P06737	1	tcm03_006384	2
shexiang	Swiss-Prot:Q13946	1	tcm03_006384	2
shexiang	Swiss-Prot:O60658	1	tcm03_006384	2
shexiang	Swiss-Prot:O43741	1	tcm03_006384	2
shexiang	Swiss-Prot:Q08828	1	tcm03_006384	2
shexiang	Swiss-Prot:P33121	1	tcm03_006384	2
shexiang	Swiss-Prot:P09467	1	tcm03_006384	2
shexiang	Swiss-Prot:P16220	1	tcm03_006384	2
shexiang	Swiss-Prot:Q9Y478	1	tcm03_006384	2
shexiang	Swiss-Prot:Q08493	1	tcm03_006384	2
shexiang	Swiss-Prot:P52209	1	tcm03_006384	2
shexiang	Swiss-Prot:P55263	1	tcm03_006384	2
shexiang	Swiss-Prot:Q9NP56	1	tcm03_006384	2
shexiang	Swiss-Prot:Q9NR19	1	tcm03_006384	2
shexiang	Swiss-Prot:Q15858	1	tcm03_006384	2
shexiang	Swiss-Prot:P17405	1	tcm03_006384	2
shexiang	Swiss-Prot:P30542	1	tcm03_006384	2
shexiang	Swiss-Prot:P29274	1	tcm03_006384	2
shexiang	Swiss-Prot:Q9UBN7	1	tcm03_006384	2
shexiang	Swiss-Prot:O15379	1	tcm03_006384	2
shexiang	Swiss-Prot:P35498	1	tcm03_006384	2
shexiang	Swiss-Prot:Q13547	1	tcm03_006384	2
shexiang	Swiss-Prot:Q92769	1	tcm03_006384	2
shexiang	Swiss-Prot:P30536	1	tcm03_006384	2
shexiang	Swiss-Prot:P14410	1	tcm03_006384	2
shexiang	Swiss-Prot:P41595	1	tcm03_006384	2
shexiang	Swiss-Prot:Q05940	1	tcm03_006384	2
shexiang	Swiss-Prot:P36544	1	tcm03_006384	2
shexiang	Swiss-Prot:Q693P7	1	tcm03_006384	2
shexiang	Swiss-Prot:P16083	1	tcm03_006384	2
shexiang	Swiss-Prot:P49286	1	tcm03_006384	2
shexiang	Swiss-Prot:P61925	1	tcm03_006384	2
shexiang	Swiss-Prot:Q92753	1	tcm03_006384	2
shexiang	Swiss-Prot:P05164	1	tcm03_006384	2
shexiang	Swiss-Prot:P11678	1	tcm03_006384	2
shexiang	Swiss-Prot:P27797	1	tcm03_006384	2
shexiang	Swiss-Prot:P08100	1	tcm03_006384	2
shexiang	Swiss-Prot:Q16774	1	tcm03_006384	2
shexiang	Swiss-Prot:P78352	1	tcm03_006384	2
shexiang	Swiss-Prot:P36959	1	tcm03_006384	2
shexiang	Swiss-Prot:P63316	1	tcm03_006384	2
shexiang	Swiss-Prot:Q9Y257	1	tcm03_006384	2
shexiang	Swiss-Prot:Q9Y6Y9	1	tcm03_006384	2
shexiang	Swiss-Prot:P31040	1	tcm03_006384	2
shexiang	Swiss-Prot:P21912	1	tcm03_006384	2
shexiang	Swiss-Prot:Q99643	1	tcm03_006384	2
shexiang	Swiss-Prot:Q02127	1	tcm03_006384	2
shexiang	Swiss-Prot:P14927	1	tcm03_006384	2
shexiang	Swiss-Prot:P07741	1	tcm03_006384	2
shexiang	Swiss-Prot:P33316	1	tcm03_006384	2
shexiang	Swiss-Prot:P00492	1	tcm03_006384	2
shexiang	Swiss-Prot:Q9Y663	1	tcm03_006384	2
shexiang	Swiss-Prot:P14210	1	tcm03_006384	2
shexiang	Swiss-Prot:P05230	1	tcm03_006384	2
shexiang	Swiss-Prot:P09038	1	tcm03_006384	2
shexiang	Swiss-Prot:Q8N142	1	tcm03_006384	2
shexiang	Swiss-Prot:P39086	1	tcm03_006384	2
shexiang	Swiss-Prot:P84077	1	tcm03_006384	2
shexiang	Swiss-Prot:P63211	1	tcm03_006384	2
shexiang	Swiss-Prot:P62873	1	tcm03_006384	2
shexiang	Swiss-Prot:P20941	1	tcm03_006384	2
shexiang	Swiss-Prot:P62330	1	tcm03_006384	2
shexiang	Swiss-Prot:P30532	1	tcm03_006384	2
shexiang	Swiss-Prot:Q15825	1	tcm03_006384	2
shexiang	Swiss-Prot:Q9UGM1	1	tcm03_006384	2
shexiang	Swiss-Prot:Q04844	1	tcm03_006384	2
shexiang	Swiss-Prot:P02708	1	tcm03_006384	2
shexiang	Swiss-Prot:P07510	1	tcm03_006384	2
shexiang	Swiss-Prot:P06276	1	tcm03_006384	2
shexiang	Swiss-Prot:P30926	1	tcm03_006384	2
shexiang	Swiss-Prot:P32297	1	tcm03_006384	2
shexiang	Swiss-Prot:P17787	1	tcm03_006384	2
shexiang	Swiss-Prot:Q05901	1	tcm03_006384	2
shexiang	Swiss-Prot:P11230	1	tcm03_006384	2
shexiang	Swiss-Prot:Q07001	1	tcm03_006384	2
shexiang	Swiss-Prot:P16581	1	tcm03_006384	2
shexiang	Swiss-Prot:P16109	1	tcm03_006384	2
shexiang	Swiss-Prot:P05451	1	tcm03_006384	2
shexiang	Swiss-Prot:P23141	1	tcm03_006384	2
shexiang	Swiss-Prot:P11226	1	tcm03_006384	2
shexiang	Swiss-Prot:Q9BZZ2	1	tcm03_006384	2
shexiang	Swiss-Prot:P25311	1	tcm03_006384	2
shexiang	Swiss-Prot:P15291	1	tcm03_006384	2
shexiang	Swiss-Prot:Q9NWZ5	1	tcm03_006384	2
shexiang	Swiss-Prot:P62312	1	tcm03_006384	2
shexiang	Swiss-Prot:Q9P2W7	1	tcm03_006384	2
shexiang	Swiss-Prot:P46976	1	tcm03_006384	2
shexiang	Swiss-Prot:Q9UBQ6	1	tcm03_006384	2
shexiang	Swiss-Prot:O94766	1	tcm03_006384	2
shexiang	Swiss-Prot:P54289	1	tcm03_006384	2
shexiang	Swiss-Prot:Q13936	1	tcm03_006384	2
shexiang	Swiss-Prot:Q08289	1	tcm03_006384	2
shexiang	Swiss-Prot:Q06432	1	tcm03_006384	2
shexiang	Swiss-Prot:Q01668	1	tcm03_006384	2
shexiang	Swiss-Prot:Q13698	1	tcm03_006384	2
shexiang	Swiss-Prot:Q9NY47	1	tcm03_006384	2
shexiang	Swiss-Prot:Q13464	1	tcm03_006384	2
shexiang	Swiss-Prot:P19961	1	tcm03_006384	2
shexiang	Swiss-Prot:P43080	1	tcm03_006384	2
shexiang	Swiss-Prot:O00206	1	tcm03_006384	2
shexiang	Swiss-Prot:P11217	1	tcm03_006384	2
shexiang	Swiss-Prot:Q15788	1	tcm03_006384	2
shexiang	Swiss-Prot:P17900	1	tcm03_006384	2
shexiang	Swiss-Prot:P15151	1	tcm03_006384	2
shexiang	Swiss-Prot:P01308	1	tcm03_006384	2
shexiang	Swiss-Prot:P63098	1	tcm03_006384	2
shexiang	Swiss-Prot:O43617	1	tcm03_006384	2
shexiang	Swiss-Prot:O75521	1	tcm03_006384	2
shexiang	Swiss-Prot:P35243	1	tcm03_006384	2
shexiang	Swiss-Prot:P41235	1	tcm03_006384	2
shexiang	Swiss-Prot:P62942	1	tcm03_006384	2
shexiang	Swiss-Prot:P00519	1	tcm03_006384	2
shexiang	Swiss-Prot:Q08209	1	tcm03_006384	2
shexiang	Swiss-Prot:P35348	1	tcm03_002894	2
shexiang	Swiss-Prot:P35354	1	tcm03_002894	2
shexiang	Swiss-Prot:P22303	1	tcm03_002894	2
shexiang	Swiss-Prot:P08913	1	tcm03_002894	2
shexiang	Swiss-Prot:P00734	1	tcm03_002894	2
shexiang	Swiss-Prot:P07477	1	tcm03_002894	2
shexiang	Swiss-Prot:P23975	1	tcm03_002894	2
shexiang	Swiss-Prot:P31645	1	tcm03_002894	2
shexiang	Swiss-Prot:P18089	1	tcm03_002894	2
shexiang	Swiss-Prot:P00915	1	tcm03_002894	2
shexiang	Swiss-Prot:P00918	1	tcm03_002894	2
shexiang	Swiss-Prot:P29474	1	tcm03_002894	2
shexiang	Swiss-Prot:Q05940	1	tcm03_002894	2
shexiang	Swiss-Prot:Q01959	1	tcm03_002894	2
shexiang	Swiss-Prot:P07478	1	tcm03_002894	2
shexiang	Swiss-Prot:P35228	1	tcm03_002894	2
shexiang	Swiss-Prot:P27338	1	tcm03_002894	2
shexiang	Swiss-Prot:P07550	1	tcm03_002894	2
shexiang	Swiss-Prot:P21397	1	tcm03_002894	2
shexiang	Swiss-Prot:P54577	1	tcm03_002894	2
shexiang	Swiss-Prot:P22748	1	tcm03_002894	2
shexiang	Swiss-Prot:P01834	1	tcm03_002894	2
shexiang	Swiss-Prot:P24666	1	tcm03_002894	2
shexiang	Swiss-Prot:P23141	1	tcm03_002894	2
shexiang	Swiss-Prot:P35368	1	tcm03_002894	2
shexiang	Swiss-Prot:P18825	1	tcm03_002894	2
shexiang	Swiss-Prot:P04406	1	tcm03_002894	2
shexiang	Swiss-Prot:P08588	1	tcm03_002894	2
shexiang	Swiss-Prot:P01303	1	tcm03_002894	2
shexiang	Swiss-Prot:P00973	1	tcm03_002894	2
shexiang	Swiss-Prot:P35367	1	tcm03_002894	2
shexiang	Swiss-Prot:P60174	1	tcm03_002894	2
shexiang	Swiss-Prot:P08263	1	tcm03_002894	2
shexiang	Swiss-Prot:P12821	1	tcm03_002894	2
shexiang	Swiss-Prot:P14324	1	tcm03_002894	2
shexiang	Swiss-Prot:P10696	1	tcm03_002894	2
shexiang	Swiss-Prot:Q16539	1	tcm03_002894	2
shexiang	Swiss-Prot:P32297	1	tcm03_002894	2
shexiang	Swiss-Prot:P69905	1	tcm03_002894	2
shexiang	Swiss-Prot:Q9UBS5	1	tcm03_002894	2
shexiang	Swiss-Prot:P62312	1	tcm03_002894	2
shexiang	Swiss-Prot:P99999	1	tcm03_002894	2
shexiang	Swiss-Prot:P06276	1	tcm03_002894	2
shexiang	Swiss-Prot:P80188	1	tcm03_002894	2
shexiang	Swiss-Prot:P48048	1	tcm03_002894	2
shexiang	Swiss-Prot:P00797	1	tcm03_002894	2
shexiang	Swiss-Prot:P04054	1	tcm03_002894	2
shexiang	Swiss-Prot:P15538	1	tcm03_002894	2
shexiang	Swiss-Prot:Q9UJM8	1	tcm03_002894	2
shexiang	Swiss-Prot:P00439	1	tcm03_002894	2
shexiang	Swiss-Prot:Q9NZD2	1	tcm03_002894	2
shexiang	Swiss-Prot:P28223	1	tcm03_002894	2
shexiang	Swiss-Prot:P17612	1	tcm03_002894	2
shexiang	Swiss-Prot:P25100	1	tcm03_002894	2
shexiang	Swiss-Prot:Q9UGM6	1	tcm03_002894	2
shexiang	Swiss-Prot:Q07343	1	tcm03_002894	2
shexiang	Swiss-Prot:Q14524	1	tcm03_002894	2
shexiang	Swiss-Prot:P14174	1	tcm03_002894	2
shexiang	Swiss-Prot:P23946	1	tcm03_002894	2
shexiang	Swiss-Prot:P06744	1	tcm03_002894	2
shexiang	Swiss-Prot:P24941	1	tcm03_002894	2
shexiang	Swiss-Prot:P41595	1	tcm03_002894	2
shexiang	Swiss-Prot:P54219	1	tcm03_002894	2
shexiang	Swiss-Prot:Q16881	1	tcm03_002894	2
shexiang	Swiss-Prot:O43766	1	tcm03_002894	2
shexiang	Swiss-Prot:Q9Y234	1	tcm03_002894	2
shexiang	Swiss-Prot:P00390	1	tcm03_002894	2
shexiang	Swiss-Prot:Q14181	1	tcm03_002894	2
shexiang	Swiss-Prot:P46926	1	tcm03_002894	2
shexiang	Swiss-Prot:P36544	1	tcm03_002894	2
shexiang	Swiss-Prot:P23921	1	tcm03_002894	2
shexiang	Swiss-Prot:P43681	1	tcm03_002894	2
shexiang	Swiss-Prot:P05089	1	tcm03_002894	2
shexiang	Swiss-Prot:P04818	1	tcm03_002894	2
shexiang	Swiss-Prot:P22749	1	tcm03_002894	2
shexiang	Swiss-Prot:P11229	1	tcm03_002894	2
shexiang	Swiss-Prot:P20309	1	tcm03_002894	2
shexiang	Swiss-Prot:P11498	1	tcm03_002894	2
shexiang	Swiss-Prot:P26358	1	tcm03_002894	2
shexiang	Swiss-Prot:P00750	1	tcm03_002894	2
shexiang	Swiss-Prot:P29475	1	tcm03_002894	2
shexiang	Swiss-Prot:P09038	1	tcm03_002894	2
shexiang	Swiss-Prot:P08758	1	tcm03_002894	2
shexiang	Swiss-Prot:P21728	1	tcm03_002894	2
shexiang	Swiss-Prot:P14416	1	tcm03_002894	2
shexiang	Swiss-Prot:P21918	1	tcm03_002894	2
shexiang	Swiss-Prot:P35462	1	tcm03_002894	2
shexiang	Swiss-Prot:P00747	1	tcm03_002894	2
shexiang	Swiss-Prot:P09958	1	tcm03_002894	2
shexiang	Swiss-Prot:Q16773	1	tcm03_002894	2
shexiang	Swiss-Prot:O43246	1	tcm03_002894	2
shexiang	Swiss-Prot:Q8WY07	1	tcm03_002894	2
shexiang	Swiss-Prot:P30825	1	tcm03_002894	2
shexiang	Swiss-Prot:P35499	1	tcm03_002894	2
shexiang	Swiss-Prot:P80404	1	tcm03_002894	2
shexiang	Swiss-Prot:O43570	1	tcm03_002894	2
shexiang	Swiss-Prot:Q9ULX7	1	tcm03_002894	2
shexiang	Swiss-Prot:P07451	1	tcm03_002894	2
shexiang	Swiss-Prot:Q16790	1	tcm03_002894	2
shexiang	Swiss-Prot:P43166	1	tcm03_002894	2
shexiang	Swiss-Prot:P55017	1	tcm03_002894	2
shexiang	Swiss-Prot:Q14914	1	tcm03_002894	2
shexiang	Swiss-Prot:Q16853	1	tcm03_002894	2
shexiang	Swiss-Prot:P07101	1	tcm03_002894	2
shexiang	Swiss-Prot:Q9Y2Z4	1	tcm03_002894	2
shexiang	Swiss-Prot:Q13526	1	tcm03_002894	2
shexiang	Swiss-Prot:P01857	1	tcm03_002894	2
shexiang	Swiss-Prot:Q9Y286	1	tcm03_002894	2
shexiang	Swiss-Prot:P04062	1	tcm03_002894	2
shexiang	Swiss-Prot:P11217	1	tcm03_002894	2
shexiang	Swiss-Prot:P61769	1	tcm03_002894	2
shexiang	Swiss-Prot:Q13946	1	tcm03_002894	2
shexiang	Swiss-Prot:Q08499	1	tcm03_002894	2
shexiang	Swiss-Prot:P27487	1	tcm03_002894	2
shexiang	Swiss-Prot:P15085	1	tcm03_002894	2
shexiang	Swiss-Prot:P00751	1	tcm03_002894	2
shexiang	Swiss-Prot:Q9UPY5	1	tcm03_002894	2
shexiang	Swiss-Prot:P23434	1	tcm03_002894	2
shexiang	Swiss-Prot:Q13907	1	tcm03_002894	2
shexiang	Swiss-Prot:O60931	1	tcm03_002894	2
shexiang	Swiss-Prot:P82251	1	tcm03_002894	2
shexiang	Swiss-Prot:P10515	1	tcm03_002894	2
shexiang	Swiss-Prot:P14210	1	tcm03_002894	2
shexiang	Swiss-Prot:Q9Y663	1	tcm03_002894	2
shexiang	Swiss-Prot:P05230	1	tcm03_002894	2
shexiang	Swiss-Prot:Q96A70	1	tcm03_002894	2
shexiang	Swiss-Prot:O95749	1	tcm03_002894	2
shexiang	Swiss-Prot:P08253	1	tcm03_002894	2
shexiang	Swiss-Prot:P52209	1	tcm03_002894	2
shexiang	Swiss-Prot:P11717	1	tcm03_002894	2
shexiang	Swiss-Prot:P24298	1	tcm03_002894	2
shexiang	Swiss-Prot:Q8TD30	1	tcm03_002894	2
shexiang	Swiss-Prot:P13716	1	tcm03_002894	2
shexiang	Swiss-Prot:P17735	1	tcm03_002894	2
shexiang	Swiss-Prot:P50406	1	tcm03_002894	2
shexiang	Swiss-Prot:P01848	1	tcm03_002894	2
shexiang	Swiss-Prot:P01850	1	tcm03_002894	2
shexiang	Swiss-Prot:P19367	1	tcm03_002894	2
shexiang	Swiss-Prot:P28335	1	tcm03_002894	2
shexiang	Swiss-Prot:P31213	1	tcm03_002894	2
shexiang	Swiss-Prot:P51857	1	tcm03_002894	2
shexiang	Swiss-Prot:Q96RJ0	1	tcm03_002894	2
shexiang	Swiss-Prot:P14679	1	tcm03_002894	2
shexiang	Swiss-Prot:Q01064	1	tcm03_002894	2
shexiang	Swiss-Prot:Q13255	1	tcm03_002894	2
shexiang	Swiss-Prot:P11309	1	tcm03_002894	2
shexiang	Swiss-Prot:P13945	1	tcm03_002894	2
shexiang	Swiss-Prot:Q99418	1	tcm03_002894	2
shexiang	Swiss-Prot:P36952	1	tcm03_002894	2
shexiang	Swiss-Prot:O60493	1	tcm03_002894	2
shexiang	Swiss-Prot:P27986	1	tcm03_002894	2
shexiang	Swiss-Prot:O00459	1	tcm03_002894	2
shexiang	Swiss-Prot:Q8TCU5	1	tcm03_002894	2
shexiang	Swiss-Prot:Q14416	1	tcm03_002894	2
shexiang	Swiss-Prot:P41594	1	tcm03_002894	2
shexiang	Swiss-Prot:P28482	1	tcm03_002894	2
shexiang	Swiss-Prot:P16118	1	tcm03_002894	2
shexiang	Swiss-Prot:P04293	1	tcm03_002894	2
shexiang	Swiss-Prot:P09467	1	tcm03_002894	2
shexiang	Swiss-Prot:Q16877	1	tcm03_002894	2
shexiang	Swiss-Prot:O00142	1	tcm03_002894	2
shexiang	Swiss-Prot:P00966	1	tcm03_002894	2
shexiang	Swiss-Prot:O95865	1	tcm03_002894	2
shexiang	Swiss-Prot:Q5T6L4	1	tcm03_002894	2
shexiang	Swiss-Prot:O94760	1	tcm03_002894	2
shexiang	Swiss-Prot:P00480	1	tcm03_002894	2
shexiang	Swiss-Prot:P21917	1	tcm03_002894	2
shexiang	Swiss-Prot:Q9UM07	1	tcm03_002894	2
shexiang	Swiss-Prot:Q9ULC6	1	tcm03_002894	2
shexiang	Swiss-Prot:Q9ULW8	1	tcm03_002894	2
shexiang	Swiss-Prot:Q9Y2J8	1	tcm03_002894	2
shexiang	Swiss-Prot:Q14432	1	tcm03_002894	2
shexiang	Swiss-Prot:P52569	1	tcm03_002894	2
shexiang	Swiss-Prot:P78540	1	tcm03_002894	2
shexiang	Swiss-Prot:P04424	1	tcm03_002894	2
shexiang	Swiss-Prot:Q9UI33	1	tcm03_002894	2
shexiang	Swiss-Prot:Q15858	1	tcm03_002894	2
shexiang	Swiss-Prot:P35219	1	tcm03_002894	2
shexiang	Swiss-Prot:Q9NS85	1	tcm03_002894	2
shexiang	Swiss-Prot:O75493	1	tcm03_002894	2
shexiang	Swiss-Prot:O43497	1	tcm03_002894	2
shexiang	Swiss-Prot:Q9P0X4	1	tcm03_002894	2
shexiang	Swiss-Prot:P23280	1	tcm03_002894	2
shexiang	Swiss-Prot:Q07699	1	tcm03_002894	2
shexiang	Swiss-Prot:Q8IWT1	1	tcm03_002894	2
shexiang	Swiss-Prot:Q9Y2D0	1	tcm03_002894	2
shexiang	Swiss-Prot:Q8N1Q1	1	tcm03_002894	2
shexiang	Swiss-Prot:P28472	1	tcm03_002894	2
shexiang	Swiss-Prot:P47870	1	tcm03_002894	2
shexiang	Swiss-Prot:Q9NY72	1	tcm03_002894	2
shexiang	Swiss-Prot:O95180	1	tcm03_002894	2
shexiang	Swiss-Prot:P35498	1	tcm03_002894	2
shexiang	Swiss-Prot:Q99250	1	tcm03_002894	2
shexiang	Swiss-Prot:Q9NY46	1	tcm03_002894	2
shexiang	Swiss-Prot:P35218	1	tcm03_002894	2
shexiang	Swiss-Prot:Q14654	1	tcm03_002894	2
shexiang	Swiss-Prot:P05023	1	tcm03_002894	2
shexiang	Swiss-Prot:Q12791	1	tcm03_002894	2
shexiang	Swiss-Prot:P34896	1	tcm03_002894	2
shexiang	Swiss-Prot:P19622	1	tcm03_002894	2
shexiang	Swiss-Prot:P04150	1	tcm03_002894	2
shexiang	Swiss-Prot:P01112	1	tcm03_002894	2
shexiang	Swiss-Prot:P27815	1	tcm03_002894	2
shexiang	Swiss-Prot:P30542	1	tcm03_002894	2
shexiang	Swiss-Prot:P29274	1	tcm03_002894	2
shexiang	Swiss-Prot:Q08493	1	tcm03_002894	2
shexiang	Swiss-Prot:Q9UHI5	1	tcm03_002894	2
shexiang	Swiss-Prot:Q9Y285	1	tcm03_002894	2
shexiang	Swiss-Prot:O95363	1	tcm03_002894	2
shexiang	Swiss-Prot:Q9NSD9	1	tcm03_002894	2
shexiang	Swiss-Prot:P61927	1	tcm03_002894	2
shexiang	Swiss-Prot:P39023	1	tcm03_002894	2
shexiang	Swiss-Prot:Q96L21	1	tcm03_002894	2
shexiang	Swiss-Prot:P61313	1	tcm03_002894	2
shexiang	Swiss-Prot:P62917	1	tcm03_002894	2
shexiang	Swiss-Prot:P62913	1	tcm03_002894	2
shexiang	Swiss-Prot:P55769	1	tcm03_002894	2
shexiang	Swiss-Prot:P00790	1	tcm03_002894	2
shexiang	Swiss-Prot:P40429	1	tcm03_002894	2
shexiang	Swiss-Prot:P62829	1	tcm03_002894	2
shexiang	Swiss-Prot:P84098	1	tcm03_002894	2
shexiang	Swiss-Prot:P62750	1	tcm03_002894	2
shexiang	Swiss-Prot:Q9UNX3	1	tcm03_002894	2
shexiang	Swiss-Prot:O00408	1	tcm03_002894	2
shexiang	Swiss-Prot:O76074	1	tcm03_002894	2
shexiang	Swiss-Prot:O76083	1	tcm03_002894	2
shexiang	Swiss-Prot:O60658	1	tcm03_002894	2
shexiang	Swiss-Prot:Q13370	1	tcm03_002894	2
shexiang	Swiss-Prot:Q9UKV0	1	tcm03_002894	2
shexiang	Swiss-Prot:P22303	1	tcm03_002385	2
shexiang	Swiss-Prot:P35348	1	tcm03_002385	2
shexiang	Swiss-Prot:Q01959	1	tcm03_002385	2
shexiang	Swiss-Prot:P23975	1	tcm03_002385	2
shexiang	Swiss-Prot:P07478	1	tcm03_002385	2
shexiang	Swiss-Prot:P21397	1	tcm03_002385	2
shexiang	Swiss-Prot:P30542	1	tcm03_002385	2
shexiang	Swiss-Prot:P29274	1	tcm03_002385	2
shexiang	Swiss-Prot:P08263	1	tcm03_002385	2
shexiang	Swiss-Prot:Q05940	1	tcm03_002385	2
shexiang	Swiss-Prot:P00973	1	tcm03_002385	2
shexiang	Swiss-Prot:P35228	1	tcm03_002385	2
shexiang	Swiss-Prot:Q16853	1	tcm03_002385	2
shexiang	Swiss-Prot:P42262	1	tcm03_002385	2
shexiang	Swiss-Prot:P50225	1	tcm03_002385	2
shexiang	Swiss-Prot:P08913	1	tcm03_002385	2
shexiang	Swiss-Prot:P35367	1	tcm03_002385	2
shexiang	Swiss-Prot:P00747	1	tcm03_002385	2
shexiang	Swiss-Prot:Q16773	1	tcm03_002385	2
shexiang	Swiss-Prot:P61626	1	tcm03_002385	2
shexiang	Swiss-Prot:P23141	1	tcm03_002385	2
shexiang	Swiss-Prot:P06276	1	tcm03_002385	2
shexiang	Swiss-Prot:P25101	1	tcm03_002385	2
shexiang	Swiss-Prot:Q9UBS5	1	tcm03_002385	2
shexiang	Swiss-Prot:Q7L0J3	1	tcm03_002385	2
shexiang	Swiss-Prot:P04054	1	tcm03_002385	2
shexiang	Swiss-Prot:P07339	1	tcm03_002385	2
shexiang	Swiss-Prot:Q07343	1	tcm03_002385	2
shexiang	Swiss-Prot:P69905	1	tcm03_002385	2
shexiang	Swiss-Prot:P01744	1	tcm03_002385	2
shexiang	Swiss-Prot:P35354	1	tcm03_002385	2
shexiang	Swiss-Prot:P27338	1	tcm03_002385	2
shexiang	Swiss-Prot:P29474	1	tcm03_002385	2
shexiang	Swiss-Prot:P50579	1	tcm03_002385	2
shexiang	Swiss-Prot:P27815	1	tcm03_002385	2
shexiang	Swiss-Prot:P31645	1	tcm03_002385	2
shexiang	Swiss-Prot:P00734	1	tcm03_002385	2
shexiang	Swiss-Prot:P21728	1	tcm03_002385	2
shexiang	Swiss-Prot:P80404	1	tcm03_002385	2
shexiang	Swiss-Prot:Q99798	1	tcm03_002385	2
shexiang	Swiss-Prot:P54577	1	tcm03_002385	2
shexiang	Swiss-Prot:Q9NZK7	1	tcm03_002385	2
shexiang	Swiss-Prot:O43246	1	tcm03_002385	2
shexiang	Swiss-Prot:Q8WY07	1	tcm03_002385	2
shexiang	Swiss-Prot:P30825	1	tcm03_002385	2
shexiang	Swiss-Prot:O15111	1	tcm03_002385	2
shexiang	Swiss-Prot:P09917	1	tcm03_002385	2
shexiang	Swiss-Prot:P23219	1	tcm03_002385	2
shexiang	Swiss-Prot:P05089	1	tcm03_002385	2
shexiang	Swiss-Prot:Q14432	1	tcm03_002385	2
shexiang	Swiss-Prot:P60174	1	tcm03_002385	2
shexiang	Swiss-Prot:Q96RJ0	1	tcm03_002385	2
shexiang	Swiss-Prot:P34896	1	tcm03_002385	2
shexiang	Swiss-Prot:P13500	1	tcm03_002385	2
shexiang	Swiss-Prot:P18089	1	tcm03_002385	2
shexiang	Swiss-Prot:P05067	1	tcm03_002385	2
shexiang	Swiss-Prot:P23946	1	tcm03_002385	2
shexiang	Swiss-Prot:Q9NZD2	1	tcm03_002385	2
shexiang	Swiss-Prot:P25021	1	tcm03_002385	2
shexiang	Swiss-Prot:Q9Y5N1	1	tcm03_002385	2
shexiang	Swiss-Prot:P01270	1	tcm03_002385	2
shexiang	Swiss-Prot:P20823	1	tcm03_002385	2
shexiang	Swiss-Prot:P07550	1	tcm03_002385	2
shexiang	Swiss-Prot:P00750	1	tcm03_002385	2
shexiang	Swiss-Prot:P17812	1	tcm03_002385	2
shexiang	Swiss-Prot:Q06203	1	tcm03_002385	2
shexiang	Swiss-Prot:P35368	1	tcm03_002385	2
shexiang	Swiss-Prot:P25705	1	tcm03_002385	2
shexiang	Swiss-Prot:P06576	1	tcm03_002385	2
shexiang	Swiss-Prot:P08172	1	tcm03_002385	2
shexiang	Swiss-Prot:P11229	1	tcm03_002385	2
shexiang	Swiss-Prot:P35462	1	tcm03_002385	2
shexiang	Swiss-Prot:P14416	1	tcm03_002385	2
shexiang	Swiss-Prot:P21918	1	tcm03_002385	2
shexiang	Swiss-Prot:P09038	1	tcm03_002385	2
shexiang	Swiss-Prot:P08758	1	tcm03_002385	2
shexiang	Swiss-Prot:P12821	1	tcm03_002385	2
shexiang	Swiss-Prot:P04745	1	tcm03_002385	2
shexiang	Swiss-Prot:P04746	1	tcm03_002385	2
shexiang	Swiss-Prot:P08253	1	tcm03_002385	2
shexiang	Swiss-Prot:P05062	1	tcm03_002385	2
shexiang	Swiss-Prot:P17612	1	tcm03_002385	2
shexiang	Swiss-Prot:P00439	1	tcm03_002385	2
shexiang	Swiss-Prot:Q9UJM8	1	tcm03_002385	2
shexiang	Swiss-Prot:P04181	1	tcm03_002385	2
shexiang	Swiss-Prot:P50440	1	tcm03_002385	2
shexiang	Swiss-Prot:P52569	1	tcm03_002385	2
shexiang	Swiss-Prot:P00480	1	tcm03_002385	2
shexiang	Swiss-Prot:P00491	1	tcm03_002385	2
shexiang	Swiss-Prot:Q99707	1	tcm03_002385	2
shexiang	Swiss-Prot:Q9UBK8	1	tcm03_002385	2
shexiang	Swiss-Prot:Q93088	1	tcm03_002385	2
shexiang	Swiss-Prot:P14174	1	tcm03_002385	2
shexiang	Swiss-Prot:P02818	1	tcm03_002385	2
shexiang	Swiss-Prot:P00742	1	tcm03_002385	2
shexiang	Swiss-Prot:P19113	1	tcm03_002385	2
shexiang	Swiss-Prot:P12081	1	tcm03_002385	2
shexiang	Swiss-Prot:Q99624	1	tcm03_002385	2
shexiang	Swiss-Prot:P27487	1	tcm03_002385	2
shexiang	Swiss-Prot:P00751	1	tcm03_002385	2
shexiang	Swiss-Prot:Q9UKV0	1	tcm03_002385	2
shexiang	Swiss-Prot:Q92993	1	tcm03_002385	2
shexiang	Swiss-Prot:Q96GD0	1	tcm03_002385	2
shexiang	Swiss-Prot:P35520	1	tcm03_002385	2
shexiang	Swiss-Prot:O00764	1	tcm03_002385	2
shexiang	Swiss-Prot:O75874	1	tcm03_002385	2
shexiang	Swiss-Prot:P48735	1	tcm03_002385	2
shexiang	Swiss-Prot:P07101	1	tcm03_002385	2
shexiang	Swiss-Prot:Q9Y2Z4	1	tcm03_002385	2
shexiang	Swiss-Prot:P24298	1	tcm03_002385	2
shexiang	Swiss-Prot:Q8TD30	1	tcm03_002385	2
shexiang	Swiss-Prot:P11309	1	tcm03_002385	2
shexiang	Swiss-Prot:P63208	1	tcm03_002385	2
shexiang	Swiss-Prot:P09848	1	tcm03_002385	2
shexiang	Swiss-Prot:P20339	1	tcm03_002385	2
shexiang	Swiss-Prot:P37231	1	tcm03_002385	2
shexiang	Swiss-Prot:P42126	1	tcm03_002385	2
shexiang	Swiss-Prot:Q92876	1	tcm03_002385	2
shexiang	Swiss-Prot:Q9Y5Y6	1	tcm03_002385	2
shexiang	Swiss-Prot:O00244	1	tcm03_002385	2
shexiang	Swiss-Prot:P68400	1	tcm03_002385	2
shexiang	Swiss-Prot:P35030	1	tcm03_002385	2
shexiang	Swiss-Prot:P00749	1	tcm03_002385	2
shexiang	Swiss-Prot:P11217	1	tcm03_002385	2
shexiang	Swiss-Prot:P08100	1	tcm03_002385	2
shexiang	Swiss-Prot:Q04759	1	tcm03_002385	2
shexiang	Swiss-Prot:O76074	1	tcm03_002385	2
shexiang	Swiss-Prot:P29275	1	tcm03_002385	2
shexiang	Swiss-Prot:P54219	1	tcm03_002385	2
shexiang	Swiss-Prot:P06744	1	tcm03_002385	2
shexiang	Swiss-Prot:Q16568	1	tcm03_002385	2
shexiang	Swiss-Prot:P13929	1	tcm03_002385	2
shexiang	Swiss-Prot:P35558	1	tcm03_002385	2
shexiang	Swiss-Prot:P09874	1	tcm03_002385	2
shexiang	Swiss-Prot:Q9NXA8	1	tcm03_002385	2
shexiang	Swiss-Prot:P00338	1	tcm03_002385	2
shexiang	Swiss-Prot:Q13255	1	tcm03_002385	2
shexiang	Swiss-Prot:P05981	1	tcm03_002385	2
shexiang	Swiss-Prot:P04179	1	tcm03_002385	2
shexiang	Swiss-Prot:Q8TCU5	1	tcm03_002385	2
shexiang	Swiss-Prot:Q14416	1	tcm03_002385	2
shexiang	Swiss-Prot:P41594	1	tcm03_002385	2
shexiang	Swiss-Prot:P51857	1	tcm03_002385	2
shexiang	Swiss-Prot:P16118	1	tcm03_002385	2
shexiang	Swiss-Prot:P31213	1	tcm03_002385	2
shexiang	Swiss-Prot:P14679	1	tcm03_002385	2
shexiang	Swiss-Prot:P24941	1	tcm03_002385	2
shexiang	Swiss-Prot:P08588	1	tcm03_002385	2
shexiang	Swiss-Prot:P25100	1	tcm03_002385	2
shexiang	Swiss-Prot:P18825	1	tcm03_002385	2
shexiang	Swiss-Prot:P21917	1	tcm03_002385	2
shexiang	Swiss-Prot:Q02127	1	tcm03_002385	2
shexiang	Swiss-Prot:P78540	1	tcm03_002385	2
shexiang	Swiss-Prot:P04424	1	tcm03_002385	2
shexiang	Swiss-Prot:Q96A70	1	tcm03_002385	2
shexiang	Swiss-Prot:P04075	1	tcm03_002385	2
shexiang	Swiss-Prot:Q9Y619	1	tcm03_002385	2
shexiang	Swiss-Prot:O95190	1	tcm03_002385	2
shexiang	Swiss-Prot:Q9UMX2	1	tcm03_002385	2
shexiang	Swiss-Prot:P54368	1	tcm03_002385	2
shexiang	Swiss-Prot:Q9BXI2	1	tcm03_002385	2
shexiang	Swiss-Prot:P04150	1	tcm03_002385	2
shexiang	Swiss-Prot:P00966	1	tcm03_002385	2
shexiang	Swiss-Prot:O95865	1	tcm03_002385	2
shexiang	Swiss-Prot:Q5T6L4	1	tcm03_002385	2
shexiang	Swiss-Prot:O94760	1	tcm03_002385	2
shexiang	Swiss-Prot:P01112	1	tcm03_002385	2
shexiang	Swiss-Prot:P29475	1	tcm03_002385	2
shexiang	Swiss-Prot:Q9UM07	1	tcm03_002385	2
shexiang	Swiss-Prot:Q9ULC6	1	tcm03_002385	2
shexiang	Swiss-Prot:Q9ULW8	1	tcm03_002385	2
shexiang	Swiss-Prot:Q9Y2J8	1	tcm03_002385	2
shexiang	Swiss-Prot:P17735	1	tcm03_002385	2
shexiang	Swiss-Prot:Q9UHI5	1	tcm03_002385	2
shexiang	Swiss-Prot:Q9Y285	1	tcm03_002385	2
shexiang	Swiss-Prot:O95363	1	tcm03_002385	2
shexiang	Swiss-Prot:Q9NSD9	1	tcm03_002385	2
shexiang	Swiss-Prot:P15259	1	tcm03_002385	2
shexiang	Swiss-Prot:P00558	1	tcm03_002385	2
shexiang	Swiss-Prot:P00390	1	tcm03_002385	2
shexiang	Swiss-Prot:P07741	1	tcm03_002385	2
shexiang	Swiss-Prot:O00763	1	tcm03_002385	2
shexiang	Swiss-Prot:P24666	1	tcm03_002385	2
shexiang	Swiss-Prot:Q13126	1	tcm03_002385	2
shexiang	Swiss-Prot:Q9BY49	1	tcm03_002385	2
shexiang	Swiss-Prot:P78362	1	tcm03_002385	2
shexiang	Swiss-Prot:Q99418	1	tcm03_002385	2
shexiang	Swiss-Prot:P36952	1	tcm03_002385	2
shexiang	Swiss-Prot:O60493	1	tcm03_002385	2
shexiang	Swiss-Prot:Q01064	1	tcm03_002385	2
shexiang	Swiss-Prot:Q96KS0	1	tcm03_002385	2
shexiang	Swiss-Prot:Q96Q83	1	tcm03_002385	2
shexiang	Swiss-Prot:Q9BY66	1	tcm03_002385	2
shexiang	Swiss-Prot:Q9UHI7	1	tcm03_002385	2
shexiang	Swiss-Prot:Q9H6Z9	1	tcm03_002385	2
shexiang	Swiss-Prot:Q9NXG6	1	tcm03_002385	2
shexiang	Swiss-Prot:O00469	1	tcm03_002385	2
shexiang	Swiss-Prot:O14832	1	tcm03_002385	2
shexiang	Swiss-Prot:Q9GZT9	1	tcm03_002385	2
shexiang	Swiss-Prot:O60568	1	tcm03_002385	2
shexiang	Swiss-Prot:P13674	1	tcm03_002385	2
shexiang	Swiss-Prot:Q02809	1	tcm03_002385	2
shexiang	Swiss-Prot:Q32P28	1	tcm03_002385	2
shexiang	Swiss-Prot:Q8IVL5	1	tcm03_002385	2
shexiang	Swiss-Prot:Q8IVL6	1	tcm03_002385	2
shexiang	Swiss-Prot:Q9NVH6	1	tcm03_002385	2
shexiang	Swiss-Prot:P19021	1	tcm03_002385	2
shexiang	Swiss-Prot:Q6N063	1	tcm03_002385	2
shexiang	Swiss-Prot:Q6NS38	1	tcm03_002385	2
shexiang	Swiss-Prot:Q8N543	1	tcm03_002385	2
shexiang	Swiss-Prot:O75936	1	tcm03_002385	2
shexiang	Swiss-Prot:P06737	1	tcm03_002385	2
shexiang	Swiss-Prot:P13569	1	tcm03_002385	2
shexiang	Swiss-Prot:O15530	1	tcm03_002385	2
shexiang	Swiss-Prot:P05451	1	tcm03_002385	2
shexiang	Swiss-Prot:Q15796	1	tcm03_002385	2
shexiang	Swiss-Prot:P29508	1	tcm03_002385	2
shexiang	Swiss-Prot:Q9UL54	1	tcm03_002385	2
shexiang	Swiss-Prot:O43708	1	tcm03_002385	2
shexiang	Swiss-Prot:P04035	1	tcm03_002385	2
shexiang	Swiss-Prot:Q96QT4	1	tcm03_002385	2
shexiang	Swiss-Prot:Q9UJ68	1	tcm03_002385	2
shexiang	Swiss-Prot:O15169	1	tcm03_002385	2
shexiang	Swiss-Prot:Q9UQM7	1	tcm03_002385	2
shexiang	Swiss-Prot:P00352	1	tcm03_002385	2
shexiang	Swiss-Prot:P23284	1	tcm03_002385	2
shexiang	Swiss-Prot:P09382	1	tcm03_002385	2
shexiang	Swiss-Prot:P53778	1	tcm03_002385	2
shexiang	Swiss-Prot:P50613	1	tcm03_002385	2
shexiang	Swiss-Prot:P22694	1	tcm03_002385	2
shexiang	Swiss-Prot:P31949	1	tcm03_002385	2
shexiang	Swiss-Prot:P28482	1	tcm03_002385	2
shexiang	Swiss-Prot:P61927	1	tcm03_002385	2
shexiang	Swiss-Prot:P15085	1	tcm03_002385	2
shexiang	Swiss-Prot:P62750	1	tcm03_002385	2
shexiang	Swiss-Prot:P62917	1	tcm03_002385	2
shexiang	Swiss-Prot:P62913	1	tcm03_002385	2
shexiang	Swiss-Prot:P55769	1	tcm03_002385	2
shexiang	Swiss-Prot:P00790	1	tcm03_002385	2
shexiang	Swiss-Prot:Q96L21	1	tcm03_002385	2
shexiang	Swiss-Prot:P40429	1	tcm03_002385	2
shexiang	Swiss-Prot:P62829	1	tcm03_002385	2
shexiang	Swiss-Prot:P61313	1	tcm03_002385	2
shexiang	Swiss-Prot:P84098	1	tcm03_002385	2
shexiang	Swiss-Prot:P39023	1	tcm03_002385	2
shexiang	Swiss-Prot:Q9UNX3	1	tcm03_002385	2
shexiang	Swiss-Prot:Q16762	1	tcm03_002385	2
shexiang	Swiss-Prot:P35354	1	tcm03_006339	2
shexiang	Swiss-Prot:P69905	1	tcm03_006339	2
shexiang	Swiss-Prot:P03372	1	tcm03_006339	2
shexiang	Swiss-Prot:P23219	1	tcm03_006339	2
shexiang	Swiss-Prot:P00915	1	tcm03_006339	2
shexiang	Swiss-Prot:P17612	1	tcm03_006339	2
shexiang	Swiss-Prot:P35228	1	tcm03_006339	2
shexiang	Swiss-Prot:P29474	1	tcm03_006339	2
shexiang	Swiss-Prot:P14324	1	tcm03_006339	2
shexiang	Swiss-Prot:P46926	1	tcm03_006339	2
shexiang	Swiss-Prot:P07550	1	tcm03_006339	2
shexiang	Swiss-Prot:P80188	1	tcm03_006339	2
shexiang	Swiss-Prot:P10696	1	tcm03_006339	2
shexiang	Swiss-Prot:P04293	1	tcm03_006339	2
shexiang	Swiss-Prot:Q9UJM8	1	tcm03_006339	2
shexiang	Swiss-Prot:Q16539	1	tcm03_006339	2
shexiang	Swiss-Prot:Q13131	1	tcm03_006339	2
shexiang	Swiss-Prot:P31645	1	tcm03_006339	2
shexiang	Swiss-Prot:P10275	1	tcm03_006339	2
shexiang	Swiss-Prot:P21397	1	tcm03_006339	2
shexiang	Swiss-Prot:P11388	1	tcm03_006339	2
shexiang	Swiss-Prot:P99999	1	tcm03_006339	2
shexiang	Swiss-Prot:P15538	1	tcm03_006339	2
shexiang	Swiss-Prot:Q9UBT6	1	tcm03_006339	2
shexiang	Swiss-Prot:P27338	1	tcm03_006339	2
shexiang	Swiss-Prot:P08588	1	tcm03_006339	2
shexiang	Swiss-Prot:P14867	1	tcm03_006339	2
shexiang	Swiss-Prot:P48039	1	tcm03_006339	2
shexiang	Swiss-Prot:P04075	1	tcm03_006339	2
shexiang	Swiss-Prot:Q09428	1	tcm03_006339	2
shexiang	Swiss-Prot:P05023	1	tcm03_006339	2
shexiang	Swiss-Prot:Q9NZD2	1	tcm03_006339	2
shexiang	Swiss-Prot:Q02127	1	tcm03_006339	2
shexiang	Swiss-Prot:P42330	1	tcm03_006339	2
shexiang	Swiss-Prot:P04054	1	tcm03_006339	2
shexiang	Swiss-Prot:P13716	1	tcm03_006339	2
shexiang	Swiss-Prot:P41595	1	tcm03_006339	2
shexiang	Swiss-Prot:P22748	1	tcm03_006339	2
shexiang	Swiss-Prot:P28223	1	tcm03_006339	2
shexiang	Swiss-Prot:P00918	1	tcm03_006339	2
shexiang	Swiss-Prot:Q16881	1	tcm03_006339	2
shexiang	Swiss-Prot:P52209	1	tcm03_006339	2
shexiang	Swiss-Prot:P22303	1	tcm03_006339	2
shexiang	Swiss-Prot:P06744	1	tcm03_006339	2
shexiang	Swiss-Prot:P12931	1	tcm03_006339	2
shexiang	Swiss-Prot:O43766	1	tcm03_006339	2
shexiang	Swiss-Prot:Q9Y234	1	tcm03_006339	2
shexiang	Swiss-Prot:P08631	1	tcm03_006339	2
shexiang	Swiss-Prot:P06576	1	tcm03_006339	2
shexiang	Swiss-Prot:O00142	1	tcm03_006339	2
shexiang	Swiss-Prot:P25705	1	tcm03_006339	2
shexiang	Swiss-Prot:P17752	1	tcm03_006339	2
shexiang	Swiss-Prot:P04818	1	tcm03_006339	2
shexiang	Swiss-Prot:P11498	1	tcm03_006339	2
shexiang	Swiss-Prot:P01375	1	tcm03_006339	2
shexiang	Swiss-Prot:P21802	1	tcm03_006339	2
shexiang	Swiss-Prot:P19838	1	tcm03_006339	2
shexiang	Swiss-Prot:P09958	1	tcm03_006339	2
shexiang	Swiss-Prot:Q13907	1	tcm03_006339	2
shexiang	Swiss-Prot:P55263	1	tcm03_006339	2
shexiang	Swiss-Prot:P49902	1	tcm03_006339	2
shexiang	Swiss-Prot:P20839	1	tcm03_006339	2
shexiang	Swiss-Prot:O95749	1	tcm03_006339	2
shexiang	Swiss-Prot:P09917	1	tcm03_006339	2
shexiang	Swiss-Prot:P35869	1	tcm03_006339	2
shexiang	Swiss-Prot:P10515	1	tcm03_006339	2
shexiang	Swiss-Prot:P23434	1	tcm03_006339	2
shexiang	Swiss-Prot:O60931	1	tcm03_006339	2
shexiang	Swiss-Prot:P82251	1	tcm03_006339	2
shexiang	Swiss-Prot:Q9UPY5	1	tcm03_006339	2
shexiang	Swiss-Prot:P33765	1	tcm03_006339	2
shexiang	Swiss-Prot:P28335	1	tcm03_006339	2
shexiang	Swiss-Prot:Q05940	1	tcm03_006339	2
shexiang	Swiss-Prot:P29274	1	tcm03_006339	2
shexiang	Swiss-Prot:Q01959	1	tcm03_006339	2
shexiang	Swiss-Prot:O14788	1	tcm03_006339	2
shexiang	Swiss-Prot:P33151	1	tcm03_006339	2
shexiang	Swiss-Prot:A2A2V4	1	tcm03_006339	2
shexiang	Swiss-Prot:P29275	1	tcm03_006339	2
shexiang	Swiss-Prot:P42262	1	tcm03_006339	2
shexiang	Swiss-Prot:P13945	1	tcm03_006339	2
shexiang	Swiss-Prot:P08908	1	tcm03_006339	2
shexiang	Swiss-Prot:P14416	1	tcm03_006339	2
shexiang	Swiss-Prot:P27986	1	tcm03_006339	2
shexiang	Swiss-Prot:O00459	1	tcm03_006339	2
shexiang	Swiss-Prot:P28482	1	tcm03_006339	2
shexiang	Swiss-Prot:P24941	1	tcm03_006339	2
shexiang	Swiss-Prot:P07101	1	tcm03_006339	2
shexiang	Swiss-Prot:P78540	1	tcm03_006339	2
shexiang	Swiss-Prot:Q96A70	1	tcm03_006339	2
shexiang	Swiss-Prot:O43246	1	tcm03_006339	2
shexiang	Swiss-Prot:P04424	1	tcm03_006339	2
shexiang	Swiss-Prot:P30825	1	tcm03_006339	2
shexiang	Swiss-Prot:P61457	1	tcm03_006339	2
shexiang	Swiss-Prot:Q8WY07	1	tcm03_006339	2
shexiang	Swiss-Prot:P00439	1	tcm03_006339	2
shexiang	Swiss-Prot:P31213	1	tcm03_006339	2
shexiang	Swiss-Prot:P51857	1	tcm03_006339	2
shexiang	Swiss-Prot:P14679	1	tcm03_006339	2
shexiang	Swiss-Prot:P05089	1	tcm03_006339	2
shexiang	Swiss-Prot:P07478	1	tcm03_006339	2
shexiang	Swiss-Prot:P61769	1	tcm03_006339	2
shexiang	Swiss-Prot:P01848	1	tcm03_006339	2
shexiang	Swiss-Prot:P01850	1	tcm03_006339	2
shexiang	Swiss-Prot:Q5T6L4	1	tcm03_006339	2
shexiang	Swiss-Prot:O94760	1	tcm03_006339	2
shexiang	Swiss-Prot:Q9ULC6	1	tcm03_006339	2
shexiang	Swiss-Prot:Q9ULW8	1	tcm03_006339	2
shexiang	Swiss-Prot:Q9Y2J8	1	tcm03_006339	2
shexiang	Swiss-Prot:P00966	1	tcm03_006339	2
shexiang	Swiss-Prot:Q9UM07	1	tcm03_006339	2
shexiang	Swiss-Prot:O95865	1	tcm03_006339	2
shexiang	Swiss-Prot:P00480	1	tcm03_006339	2
shexiang	Swiss-Prot:P29475	1	tcm03_006339	2
shexiang	Swiss-Prot:P23919	1	tcm03_006339	2
shexiang	Swiss-Prot:O00763	1	tcm03_006339	2
shexiang	Swiss-Prot:P50747	1	tcm03_006339	2
shexiang	Swiss-Prot:P05166	1	tcm03_006339	2
shexiang	Swiss-Prot:Q9Y289	1	tcm03_006339	2
shexiang	Swiss-Prot:Q9HCC0	1	tcm03_006339	2
shexiang	Swiss-Prot:Q96RQ3	1	tcm03_006339	2
shexiang	Swiss-Prot:P05165	1	tcm03_006339	2
shexiang	Swiss-Prot:P09038	1	tcm03_006339	2
shexiang	Swiss-Prot:P14210	1	tcm03_006339	2
shexiang	Swiss-Prot:Q9Y663	1	tcm03_006339	2
shexiang	Swiss-Prot:P05230	1	tcm03_006339	2
shexiang	Swiss-Prot:Q16698	1	tcm03_006339	2
shexiang	Swiss-Prot:P69905	1	tcm03_001854	2
shexiang	Swiss-Prot:P17612	1	tcm03_001854	2
shexiang	Swiss-Prot:P80188	1	tcm03_001854	2
shexiang	Swiss-Prot:Q09428	1	tcm03_001854	2
shexiang	Swiss-Prot:P04075	1	tcm03_001854	2
shexiang	Swiss-Prot:Q16539	1	tcm03_001854	2
shexiang	Swiss-Prot:P27338	1	tcm03_001854	2
shexiang	Swiss-Prot:P35228	1	tcm03_001854	2
shexiang	Swiss-Prot:P11388	1	tcm03_001854	2
shexiang	Swiss-Prot:P00491	1	tcm03_001854	2
shexiang	Swiss-Prot:Q13131	1	tcm03_001854	2
shexiang	Swiss-Prot:P16066	1	tcm03_001854	2
shexiang	Swiss-Prot:P29474	1	tcm03_001854	2
shexiang	Swiss-Prot:P11217	1	tcm03_001854	2
shexiang	Swiss-Prot:P05091	1	tcm03_001854	2
shexiang	Swiss-Prot:P15538	1	tcm03_001854	2
shexiang	Swiss-Prot:Q5VSK2	1	tcm03_001854	2
shexiang	Swiss-Prot:P14867	1	tcm03_001854	2
shexiang	Swiss-Prot:P13716	1	tcm03_001854	2
shexiang	Swiss-Prot:P28472	1	tcm03_001854	2
shexiang	Swiss-Prot:P35499	1	tcm03_001854	2
shexiang	Swiss-Prot:P47870	1	tcm03_001854	2
shexiang	Swiss-Prot:P07478	1	tcm03_001854	2
shexiang	Swiss-Prot:P14324	1	tcm03_001854	2
shexiang	Swiss-Prot:P52209	1	tcm03_001854	2
shexiang	Swiss-Prot:P06744	1	tcm03_001854	2
shexiang	Swiss-Prot:P22303	1	tcm03_001854	2
shexiang	Swiss-Prot:P46926	1	tcm03_001854	2
shexiang	Swiss-Prot:P07550	1	tcm03_001854	2
shexiang	Swiss-Prot:P08588	1	tcm03_001854	2
shexiang	Swiss-Prot:P48039	1	tcm03_001854	2
shexiang	Swiss-Prot:P31644	1	tcm03_001854	2
shexiang	Swiss-Prot:P47869	1	tcm03_001854	2
shexiang	Swiss-Prot:P34903	1	tcm03_001854	2
shexiang	Swiss-Prot:P48169	1	tcm03_001854	2
shexiang	Swiss-Prot:P08172	1	tcm03_001854	2
shexiang	Swiss-Prot:P11229	1	tcm03_001854	2
shexiang	Swiss-Prot:P34896	1	tcm03_001854	2
shexiang	Swiss-Prot:P08173	1	tcm03_001854	2
shexiang	Swiss-Prot:P22748	1	tcm03_001854	2
shexiang	Swiss-Prot:P23434	1	tcm03_001854	2
shexiang	Swiss-Prot:P10515	1	tcm03_001854	2
shexiang	Swiss-Prot:P00915	1	tcm03_001854	2
shexiang	Swiss-Prot:P00918	1	tcm03_001854	2
shexiang	Swiss-Prot:P07477	1	tcm03_001854	2
shexiang	Swiss-Prot:Q13907	1	tcm03_001854	2
shexiang	Swiss-Prot:O95749	1	tcm03_001854	2
shexiang	Swiss-Prot:P09958	1	tcm03_001854	2
shexiang	Swiss-Prot:Q9NZD2	1	tcm03_001854	2
shexiang	Swiss-Prot:P13945	1	tcm03_001854	2
shexiang	Swiss-Prot:P08908	1	tcm03_001854	2
shexiang	Swiss-Prot:P27986	1	tcm03_001854	2
shexiang	Swiss-Prot:O00459	1	tcm03_001854	2
shexiang	Swiss-Prot:P28482	1	tcm03_001854	2
shexiang	Swiss-Prot:P62158	1	tcm03_001854	2
shexiang	Swiss-Prot:P03372	1	tcm03_001854	2
shexiang	Swiss-Prot:P16083	1	tcm03_001854	2
shexiang	Swiss-Prot:Q92753	1	tcm03_001854	2
shexiang	Swiss-Prot:P05164	1	tcm03_001854	2
shexiang	Swiss-Prot:P11678	1	tcm03_001854	2
shexiang	Swiss-Prot:P27797	1	tcm03_001854	2
shexiang	Swiss-Prot:P49286	1	tcm03_001854	2
shexiang	Swiss-Prot:Q92696	1	tcm03_001854	2
shexiang	Swiss-Prot:P53611	1	tcm03_001854	2
shexiang	Swiss-Prot:P01116	1	tcm03_001854	2
shexiang	Swiss-Prot:P49356	1	tcm03_001854	2
shexiang	Swiss-Prot:P63211	1	tcm03_001854	2
shexiang	Swiss-Prot:P62873	1	tcm03_001854	2
shexiang	Swiss-Prot:P20941	1	tcm03_001854	2
shexiang	Swiss-Prot:P49354	1	tcm03_001854	2
shexiang	Swiss-Prot:P16109	1	tcm03_001854	2
shexiang	Swiss-Prot:P05451	1	tcm03_001854	2
shexiang	Swiss-Prot:P23141	1	tcm03_001854	2
shexiang	Swiss-Prot:P11226	1	tcm03_001854	2
shexiang	Swiss-Prot:Q9BZZ2	1	tcm03_001854	2
shexiang	Swiss-Prot:P16581	1	tcm03_001854	2
shexiang	Swiss-Prot:P25311	1	tcm03_001854	2
shexiang	Swiss-Prot:P35080	1	tcm03_001854	2
shexiang	Swiss-Prot:P30405	1	tcm03_001854	2
shexiang	Swiss-Prot:P06241	1	tcm03_001854	2
shexiang	Swiss-Prot:P35354	1	tcm03_003968	2
shexiang	Swiss-Prot:P23975	1	tcm03_003968	2
shexiang	Swiss-Prot:P23219	1	tcm03_003968	2
shexiang	Swiss-Prot:P31645	1	tcm03_003968	2
shexiang	Swiss-Prot:P11229	1	tcm03_003968	2
shexiang	Swiss-Prot:P07550	1	tcm03_003968	2
shexiang	Swiss-Prot:P03372	1	tcm03_003968	2
shexiang	Swiss-Prot:P08172	1	tcm03_003968	2
shexiang	Swiss-Prot:P08588	1	tcm03_003968	2
shexiang	Swiss-Prot:P69905	1	tcm03_003968	2
shexiang	Swiss-Prot:P35367	1	tcm03_003968	2
shexiang	Swiss-Prot:P28223	1	tcm03_003968	2
shexiang	Swiss-Prot:P35348	1	tcm03_003968	2
shexiang	Swiss-Prot:P08173	1	tcm03_003968	2
shexiang	Swiss-Prot:P17612	1	tcm03_003968	2
shexiang	Swiss-Prot:P00491	1	tcm03_003968	2
shexiang	Swiss-Prot:P06401	1	tcm03_003968	2
shexiang	Swiss-Prot:Q01959	1	tcm03_003968	2
shexiang	Swiss-Prot:P31749	1	tcm03_003968	2
shexiang	Swiss-Prot:Q09428	1	tcm03_003968	2
shexiang	Swiss-Prot:P35228	1	tcm03_003968	2
shexiang	Swiss-Prot:P14061	1	tcm03_003968	2
shexiang	Swiss-Prot:P20309	1	tcm03_003968	2
shexiang	Swiss-Prot:P14416	1	tcm03_003968	2
shexiang	Swiss-Prot:P08913	1	tcm03_003968	2
shexiang	Swiss-Prot:P04293	1	tcm03_003968	2
shexiang	Swiss-Prot:P00915	1	tcm03_003968	2
shexiang	Swiss-Prot:P10275	1	tcm03_003968	2
shexiang	Swiss-Prot:P08908	1	tcm03_003968	2
shexiang	Swiss-Prot:P20839	1	tcm03_003968	2
shexiang	Swiss-Prot:P18089	1	tcm03_003968	2
shexiang	Swiss-Prot:P14867	1	tcm03_003968	2
shexiang	Swiss-Prot:P00918	1	tcm03_003968	2
shexiang	Swiss-Prot:P46926	1	tcm03_003968	2
shexiang	Swiss-Prot:P09917	1	tcm03_003968	2
shexiang	Swiss-Prot:P04818	1	tcm03_003968	2
shexiang	Swiss-Prot:P35372	1	tcm03_003968	2
shexiang	Swiss-Prot:P28221	1	tcm03_003968	2
shexiang	Swiss-Prot:P41145	1	tcm03_003968	2
shexiang	Swiss-Prot:P28335	1	tcm03_003968	2
shexiang	Swiss-Prot:P61925	1	tcm03_003968	2
shexiang	Swiss-Prot:P31644	1	tcm03_003968	2
shexiang	Swiss-Prot:P47869	1	tcm03_003968	2
shexiang	Swiss-Prot:P05091	1	tcm03_003968	2
shexiang	Swiss-Prot:Q8NER1	1	tcm03_003968	2
shexiang	Swiss-Prot:P48736	1	tcm03_003968	2
shexiang	Swiss-Prot:Q04828	1	tcm03_003968	2
shexiang	Swiss-Prot:P07339	1	tcm03_003968	2
shexiang	Swiss-Prot:P04424	1	tcm03_003968	2
shexiang	Swiss-Prot:P16066	1	tcm03_003968	2
shexiang	Swiss-Prot:Q99418	1	tcm03_003968	2
shexiang	Swiss-Prot:P00505	1	tcm03_003968	2
shexiang	Swiss-Prot:P15538	1	tcm03_003968	2
shexiang	Swiss-Prot:P48147	1	tcm03_003968	2
shexiang	Swiss-Prot:Q9UBT6	1	tcm03_003968	2
shexiang	Swiss-Prot:P31939	1	tcm03_003968	2
shexiang	Swiss-Prot:Q00535	1	tcm03_003968	2
shexiang	Swiss-Prot:P09960	1	tcm03_003968	2
shexiang	Swiss-Prot:P80188	1	tcm03_003968	2
shexiang	Swiss-Prot:P11172	1	tcm03_003968	2
shexiang	Swiss-Prot:Q03181	1	tcm03_003968	2
shexiang	Swiss-Prot:P04075	1	tcm03_003968	2
shexiang	Swiss-Prot:P29474	1	tcm03_003968	2
shexiang	Swiss-Prot:P50579	1	tcm03_003968	2
shexiang	Swiss-Prot:P11388	1	tcm03_003968	2
shexiang	Swiss-Prot:Q08499	1	tcm03_003968	2
shexiang	Swiss-Prot:Q9H3S4	1	tcm03_003968	2
shexiang	Swiss-Prot:P21397	1	tcm03_003968	2
shexiang	Swiss-Prot:Q13126	1	tcm03_003968	2
shexiang	Swiss-Prot:P34096	1	tcm03_003968	2
shexiang	Swiss-Prot:P11226	1	tcm03_003968	2
shexiang	Swiss-Prot:Q13131	1	tcm03_003968	2
shexiang	Swiss-Prot:P24941	1	tcm03_003968	2
shexiang	Swiss-Prot:P01744	1	tcm03_003968	2
shexiang	Swiss-Prot:O60911	1	tcm03_003968	2
shexiang	Swiss-Prot:P34903	1	tcm03_003968	2
shexiang	Swiss-Prot:Q07343	1	tcm03_003968	2
shexiang	Swiss-Prot:Q14524	1	tcm03_003968	2
shexiang	Swiss-Prot:P01857	1	tcm03_003968	2
shexiang	Swiss-Prot:P28222	1	tcm03_003968	2
shexiang	Swiss-Prot:P08912	1	tcm03_003968	2
shexiang	Swiss-Prot:Q8TCU5	1	tcm03_003968	2
shexiang	Swiss-Prot:P41595	1	tcm03_003968	2
shexiang	Swiss-Prot:P21728	1	tcm03_003968	2
shexiang	Swiss-Prot:P18825	1	tcm03_003968	2
shexiang	Swiss-Prot:P35368	1	tcm03_003968	2
shexiang	Swiss-Prot:Q06520	1	tcm03_003968	2
shexiang	Swiss-Prot:P05023	1	tcm03_003968	2
shexiang	Swiss-Prot:P23921	1	tcm03_003968	2
shexiang	Swiss-Prot:Q13621	1	tcm03_003968	2
shexiang	Swiss-Prot:P48169	1	tcm03_003968	2
shexiang	Swiss-Prot:P48039	1	tcm03_003968	2
shexiang	Swiss-Prot:P13945	1	tcm03_003968	2
shexiang	Swiss-Prot:Q99928	1	tcm03_003968	2
shexiang	Swiss-Prot:P24046	1	tcm03_003968	2
shexiang	Swiss-Prot:P28476	1	tcm03_003968	2
shexiang	Swiss-Prot:P18505	1	tcm03_003968	2
shexiang	Swiss-Prot:A8MPY1	1	tcm03_003968	2
shexiang	Swiss-Prot:P18507	1	tcm03_003968	2
shexiang	Swiss-Prot:P78334	1	tcm03_003968	2
shexiang	Swiss-Prot:O14764	1	tcm03_003968	2
shexiang	Swiss-Prot:Q8N1C3	1	tcm03_003968	2
shexiang	Swiss-Prot:O00591	1	tcm03_003968	2
shexiang	Swiss-Prot:P13716	1	tcm03_003968	2
shexiang	Swiss-Prot:P52209	1	tcm03_003968	2
shexiang	Swiss-Prot:Q9NZK7	1	tcm03_003968	2
shexiang	Swiss-Prot:P04054	1	tcm03_003968	2
shexiang	Swiss-Prot:P27815	1	tcm03_003968	2
shexiang	Swiss-Prot:P42330	1	tcm03_003968	2
shexiang	Swiss-Prot:Q9Y5Y9	1	tcm03_003968	2
shexiang	Swiss-Prot:P35499	1	tcm03_003968	2
shexiang	Swiss-Prot:P78348	1	tcm03_003968	2
shexiang	Swiss-Prot:O43526	1	tcm03_003968	2
shexiang	Swiss-Prot:O43525	1	tcm03_003968	2
shexiang	Swiss-Prot:P29274	1	tcm03_003968	2
shexiang	Swiss-Prot:P22303	1	tcm03_003968	2
shexiang	Swiss-Prot:P30939	1	tcm03_003968	2
shexiang	Swiss-Prot:P41143	1	tcm03_003968	2
shexiang	Swiss-Prot:Q05586	1	tcm03_003968	2
shexiang	Swiss-Prot:Q13224	1	tcm03_003968	2
shexiang	Swiss-Prot:Q13464	1	tcm03_003968	2
shexiang	Swiss-Prot:P35462	1	tcm03_003968	2
shexiang	Swiss-Prot:P25100	1	tcm03_003968	2
shexiang	Swiss-Prot:P21917	1	tcm03_003968	2
shexiang	Swiss-Prot:P21918	1	tcm03_003968	2
shexiang	Swiss-Prot:Q16445	1	tcm03_003968	2
shexiang	Swiss-Prot:O00142	1	tcm03_003968	2
shexiang	Swiss-Prot:P23919	1	tcm03_003968	2
shexiang	Swiss-Prot:Q9GZZ6	1	tcm03_003968	2
shexiang	Swiss-Prot:P32297	1	tcm03_003968	2
shexiang	Swiss-Prot:P04746	1	tcm03_003968	2
shexiang	Swiss-Prot:P25705	1	tcm03_003968	2
shexiang	Swiss-Prot:P06576	1	tcm03_003968	2
shexiang	Swiss-Prot:P14550	1	tcm03_003968	2
shexiang	Swiss-Prot:P15121	1	tcm03_003968	2
shexiang	Swiss-Prot:O14594	1	tcm03_003968	2
shexiang	Swiss-Prot:P18405	1	tcm03_003968	2
shexiang	Swiss-Prot:P26358	1	tcm03_003968	2
shexiang	Swiss-Prot:O00408	1	tcm03_003968	2
shexiang	Swiss-Prot:P16471	1	tcm03_003968	2
shexiang	Swiss-Prot:Q9UL51	1	tcm03_003968	2
shexiang	Swiss-Prot:P12931	1	tcm03_003968	2
shexiang	Swiss-Prot:P78368	1	tcm03_003968	2
shexiang	Swiss-Prot:Q8TF76	1	tcm03_003968	2
shexiang	Swiss-Prot:P08631	1	tcm03_003968	2
shexiang	Swiss-Prot:Q13526	1	tcm03_003968	2
shexiang	Swiss-Prot:P54577	1	tcm03_003968	2
shexiang	Swiss-Prot:P07101	1	tcm03_003968	2
shexiang	Swiss-Prot:P00439	1	tcm03_003968	2
shexiang	Swiss-Prot:Q7Z4J2	1	tcm03_003968	2
shexiang	Swiss-Prot:P55263	1	tcm03_003968	2
shexiang	Swiss-Prot:P49902	1	tcm03_003968	2
shexiang	Swiss-Prot:P21802	1	tcm03_003968	2
shexiang	Swiss-Prot:P01375	1	tcm03_003968	2
shexiang	Swiss-Prot:P19838	1	tcm03_003968	2
shexiang	Swiss-Prot:Q92731	1	tcm03_003968	2
shexiang	Swiss-Prot:O14521	1	tcm03_003968	2
shexiang	Swiss-Prot:P49356	1	tcm03_003968	2
shexiang	Swiss-Prot:P14060	1	tcm03_003968	2
shexiang	Swiss-Prot:P08574	1	tcm03_003968	2
shexiang	Swiss-Prot:P00156	1	tcm03_003968	2
shexiang	Swiss-Prot:P47985	1	tcm03_003968	2
shexiang	Swiss-Prot:P09884	1	tcm03_003968	2
shexiang	Swiss-Prot:Q8NBQ5	1	tcm03_003968	2
shexiang	Swiss-Prot:P62158	1	tcm03_003968	2
shexiang	Swiss-Prot:P16083	1	tcm03_003968	2
shexiang	Swiss-Prot:P49286	1	tcm03_003968	2
shexiang	Swiss-Prot:Q92753	1	tcm03_003968	2
shexiang	Swiss-Prot:P05164	1	tcm03_003968	2
shexiang	Swiss-Prot:P11678	1	tcm03_003968	2
shexiang	Swiss-Prot:P27797	1	tcm03_003968	2
shexiang	Swiss-Prot:P11498	1	tcm03_003968	2
shexiang	Swiss-Prot:P47870	1	tcm03_003968	2
shexiang	Swiss-Prot:P14324	1	tcm03_003968	2
shexiang	Swiss-Prot:Q9UN88	1	tcm03_003968	2
shexiang	Swiss-Prot:Q9NZD2	1	tcm03_003968	2
shexiang	Swiss-Prot:P22748	1	tcm03_003968	2
shexiang	Swiss-Prot:P27986	1	tcm03_003968	2
shexiang	Swiss-Prot:O00459	1	tcm03_003968	2
shexiang	Swiss-Prot:P28482	1	tcm03_003968	2
shexiang	Swiss-Prot:P34896	1	tcm03_003968	2
shexiang	Swiss-Prot:Q10588	1	tcm03_003968	2
shexiang	Swiss-Prot:O60674	1	tcm03_003968	2
shexiang	Swiss-Prot:P23458	1	tcm03_003968	2
shexiang	Swiss-Prot:Q9HAN9	1	tcm03_003968	2
shexiang	Swiss-Prot:P52333	1	tcm03_003968	2
shexiang	Swiss-Prot:Q96T66	1	tcm03_003968	2
shexiang	Swiss-Prot:P62312	1	tcm03_003968	2
shexiang	Swiss-Prot:P09238	1	tcm03_003968	2
shexiang	Swiss-Prot:P23434	1	tcm03_003968	2
shexiang	Swiss-Prot:P39900	1	tcm03_003968	2
shexiang	Swiss-Prot:Q4U2R8	1	tcm03_003968	2
shexiang	Swiss-Prot:Q9NSA0	1	tcm03_003968	2
shexiang	Swiss-Prot:Q8TCC7	1	tcm03_003968	2
shexiang	Swiss-Prot:O14788	1	tcm03_003968	2
shexiang	Swiss-Prot:P33151	1	tcm03_003968	2
shexiang	Swiss-Prot:A2A2V4	1	tcm03_003968	2
shexiang	Swiss-Prot:P10515	1	tcm03_003968	2
shexiang	Swiss-Prot:P06744	1	tcm03_003968	2
shexiang	Swiss-Prot:P08254	1	tcm03_003968	2
shexiang	Swiss-Prot:P30085	1	tcm03_003968	2
shexiang	Swiss-Prot:Q15858	1	tcm03_003968	2
shexiang	Swiss-Prot:Q9NP56	1	tcm03_003968	2
shexiang	Swiss-Prot:Q13946	1	tcm03_003968	2
shexiang	Swiss-Prot:O60658	1	tcm03_003968	2
shexiang	Swiss-Prot:P01859	1	tcm03_003968	2
shexiang	Swiss-Prot:Q08493	1	tcm03_003968	2
shexiang	Swiss-Prot:P01834	1	tcm03_003968	2
shexiang	Swiss-Prot:O76074	1	tcm03_003968	2
shexiang	Swiss-Prot:P30542	1	tcm03_003968	2
shexiang	Swiss-Prot:Q9UI33	1	tcm03_003968	2
shexiang	Swiss-Prot:Q693P7	1	tcm03_003968	2
shexiang	Swiss-Prot:P31040	1	tcm03_003968	2
shexiang	Swiss-Prot:P21912	1	tcm03_003968	2
shexiang	Swiss-Prot:Q99643	1	tcm03_003968	2
shexiang	Swiss-Prot:P12821	1	tcm03_003968	2
shexiang	Swiss-Prot:P17405	1	tcm03_003968	2
shexiang	Swiss-Prot:P04062	1	tcm03_003968	2
shexiang	Swiss-Prot:Q9Y286	1	tcm03_003968	2
shexiang	Swiss-Prot:P16220	1	tcm03_003968	2
shexiang	Swiss-Prot:P29275	1	tcm03_003968	2
shexiang	Swiss-Prot:P33765	1	tcm03_003968	2
shexiang	Swiss-Prot:O60391	1	tcm03_003968	2
shexiang	Swiss-Prot:O15399	1	tcm03_003968	2
shexiang	Swiss-Prot:P14410	1	tcm03_003968	2
shexiang	Swiss-Prot:Q9UDW1	1	tcm03_003968	2
shexiang	Swiss-Prot:P28472	1	tcm03_003968	2
shexiang	Swiss-Prot:P42262	1	tcm03_003968	2
shexiang	Swiss-Prot:Q05940	1	tcm03_003968	2
shexiang	Swiss-Prot:P25021	1	tcm03_003968	2
shexiang	Swiss-Prot:Q12879	1	tcm03_003968	2
shexiang	Swiss-Prot:Q14957	1	tcm03_003968	2
shexiang	Swiss-Prot:P31930	1	tcm03_003968	2
shexiang	Swiss-Prot:P22695	1	tcm03_003968	2
shexiang	Swiss-Prot:P07919	1	tcm03_003968	2
shexiang	Swiss-Prot:O14949	1	tcm03_003968	2
shexiang	Swiss-Prot:P30536	1	tcm03_003968	2
shexiang	Swiss-Prot:Q5VSK2	1	tcm03_003968	2
shexiang	Swiss-Prot:P07478	1	tcm03_003968	2
shexiang	Swiss-Prot:P07741	1	tcm03_003968	2
shexiang	Swiss-Prot:P35498	1	tcm03_003968	2
shexiang	Swiss-Prot:P00492	1	tcm03_003968	2
shexiang	Swiss-Prot:P39086	1	tcm03_003968	2
shexiang	Swiss-Prot:P53611	1	tcm03_003968	2
shexiang	Swiss-Prot:P11217	1	tcm03_003968	2
shexiang	Swiss-Prot:P33316	1	tcm03_003968	2
shexiang	Swiss-Prot:P63211	1	tcm03_003968	2
shexiang	Swiss-Prot:P62873	1	tcm03_003968	2
shexiang	Swiss-Prot:P20941	1	tcm03_003968	2
shexiang	Swiss-Prot:P49354	1	tcm03_003968	2
shexiang	Swiss-Prot:Q8N142	1	tcm03_003968	2
shexiang	Swiss-Prot:Q92696	1	tcm03_003968	2
shexiang	Swiss-Prot:P01116	1	tcm03_003968	2
shexiang	Swiss-Prot:P14210	1	tcm03_003968	2
shexiang	Swiss-Prot:Q9Y663	1	tcm03_003968	2
shexiang	Swiss-Prot:P05230	1	tcm03_003968	2
shexiang	Swiss-Prot:Q9Y289	1	tcm03_003968	2
shexiang	Swiss-Prot:Q16698	1	tcm03_003968	2
shexiang	Swiss-Prot:P36544	1	tcm03_003968	2
shexiang	Swiss-Prot:O00763	1	tcm03_003968	2
shexiang	Swiss-Prot:P09958	1	tcm03_003968	2
shexiang	Swiss-Prot:P43681	1	tcm03_003968	2
shexiang	Swiss-Prot:P05166	1	tcm03_003968	2
shexiang	Swiss-Prot:P50747	1	tcm03_003968	2
shexiang	Swiss-Prot:P09038	1	tcm03_003968	2
shexiang	Swiss-Prot:Q9HCC0	1	tcm03_003968	2
shexiang	Swiss-Prot:Q96RQ3	1	tcm03_003968	2
shexiang	Swiss-Prot:P05165	1	tcm03_003968	2
shexiang	Swiss-Prot:Q13002	1	tcm03_003968	2
shexiang	Swiss-Prot:O95749	1	tcm03_003968	2
shexiang	Swiss-Prot:O15143	1	tcm03_003968	2
shexiang	Swiss-Prot:P61160	1	tcm03_003968	2
shexiang	Swiss-Prot:P61158	1	tcm03_003968	2
shexiang	Swiss-Prot:O15144	1	tcm03_003968	2
shexiang	Swiss-Prot:O15145	1	tcm03_003968	2
shexiang	Swiss-Prot:P59998	1	tcm03_003968	2
shexiang	Swiss-Prot:P15291	1	tcm03_003968	2
shexiang	Swiss-Prot:Q9BZX2	1	tcm03_003968	2
shexiang	Swiss-Prot:Q9NWZ5	1	tcm03_003968	2
shexiang	Swiss-Prot:Q16134	1	tcm03_003968	2
shexiang	Swiss-Prot:P16442	1	tcm03_003968	2
shexiang	Swiss-Prot:Q9P2W7	1	tcm03_003968	2
shexiang	Swiss-Prot:P46976	1	tcm03_003968	2
shexiang	Swiss-Prot:Q9UBQ6	1	tcm03_003968	2
shexiang	Swiss-Prot:O94766	1	tcm03_003968	2
niuhuang	Swiss-Prot:Q16698	1	MOL008847	2
niuhuang	Swiss-Prot:P04035	1	MOL008834	2
niuhuang	Swiss-Prot:P04035	1	MOL008847	2
niuhuang	Swiss-Prot:Q99714	1	MOL008847	2
niuhuang	Swiss-Prot:P49189	1	MOL008847	2
niuhuang	Swiss-Prot:P08908	1	MOL008841	2
niuhuang	Swiss-Prot:P28222	1	MOL008847	2
niuhuang	Swiss-Prot:P28221	1	MOL008847	2
niuhuang	Swiss-Prot:P28221	1	MOL008841	2
niuhuang	Swiss-Prot:P28223	1	MOL008847	2
niuhuang	Swiss-Prot:P28223	1	MOL008841	2
niuhuang	Swiss-Prot:P41595	1	MOL008847	2
niuhuang	Swiss-Prot:P28335	1	MOL008847	2
niuhuang	Swiss-Prot:P28335	1	MOL008841	2
niuhuang	Swiss-Prot:P46098	1	MOL008847	2
niuhuang	Swiss-Prot:P46098	1	MOL008841	2
niuhuang	Swiss-Prot:Q13639	1	MOL008841	2
niuhuang	Swiss-Prot:P34969	1	MOL008847	2
niuhuang	Swiss-Prot:Q96L21	1	MOL008847	2
niuhuang	Swiss-Prot:P62913	1	MOL008847	2
niuhuang	Swiss-Prot:P40429	1	MOL008847	2
niuhuang	Swiss-Prot:P61313	1	MOL008847	2
niuhuang	Swiss-Prot:P84098	1	MOL008847	2
niuhuang	Swiss-Prot:P62829	1	MOL008847	2
niuhuang	Swiss-Prot:P62750	1	MOL008847	2
niuhuang	Swiss-Prot:Q9UNX3	1	MOL008847	2
niuhuang	Swiss-Prot:P39023	1	MOL008847	2
niuhuang	Swiss-Prot:P61927	1	MOL008847	2
niuhuang	Swiss-Prot:P16118	1	MOL008847	2
niuhuang	Swiss-Prot:Q16877	1	MOL008847	2
niuhuang	Swiss-Prot:P22303	1	MOL008834	2
niuhuang	Swiss-Prot:P22303	1	MOL008847	2
niuhuang	Swiss-Prot:P22303	1	MOL008841	2
niuhuang	Swiss-Prot:P68133	1	MOL008847	2
niuhuang	Swiss-Prot:Q04771	1	MOL008841	2
niuhuang	Swiss-Prot:Q10588	1	MOL008847	2
niuhuang	Swiss-Prot:P62330	1	MOL008847	2
niuhuang	Swiss-Prot:P14550	1	MOL008847	2
niuhuang	Swiss-Prot:P07327	1	MOL008847	2
niuhuang	Swiss-Prot:P00325	1	MOL008847	2
niuhuang	Swiss-Prot:P00326	1	MOL008847	2
niuhuang	Swiss-Prot:P08319	1	MOL008847	2
niuhuang	Swiss-Prot:P11766	1	MOL008847	2
niuhuang	Swiss-Prot:P40394	1	MOL008847	2
niuhuang	Swiss-Prot:P30838	1	MOL008847	2
niuhuang	Swiss-Prot:P05091	1	MOL008847	2
niuhuang	Swiss-Prot:Q04828	1	MOL008847	2
niuhuang	Swiss-Prot:P52895	1	MOL008847	2
niuhuang	Swiss-Prot:P42330	1	MOL008847	2
niuhuang	Swiss-Prot:P15121	1	MOL008847	2
niuhuang	Swiss-Prot:P35348	1	MOL008847	2
niuhuang	Swiss-Prot:P35348	1	MOL008841	2
niuhuang	Swiss-Prot:P35368	1	MOL008847	2
niuhuang	Swiss-Prot:P35368	1	MOL008841	2
niuhuang	Swiss-Prot:P25100	1	MOL008847	2
niuhuang	Swiss-Prot:P08913	1	MOL008847	2
niuhuang	Swiss-Prot:P08913	1	MOL008841	2
niuhuang	Swiss-Prot:P18089	1	MOL008847	2
niuhuang	Swiss-Prot:P18089	1	MOL008841	2
niuhuang	Swiss-Prot:P18825	1	MOL008847	2
niuhuang	Swiss-Prot:P18825	1	MOL008841	2
niuhuang	Swiss-Prot:P48728	1	MOL008847	2
niuhuang	Swiss-Prot:P12821	1	MOL008834	2
niuhuang	Swiss-Prot:P12821	1	MOL008847	2
niuhuang	Swiss-Prot:P09917	1	MOL008847	2
niuhuang	Swiss-Prot:P09917	1	MOL008836	2
niuhuang	Swiss-Prot:P25705	1	MOL008841	2
niuhuang	Swiss-Prot:P06576	1	MOL008841	2
niuhuang	Swiss-Prot:O95477	1	MOL008847	2
niuhuang	Swiss-Prot:Q09428	1	MOL008847	2
niuhuang	Swiss-Prot:Q09428	1	MOL008841	2
niuhuang	Swiss-Prot:Q09428	1	MOL008848	2
niuhuang	Swiss-Prot:Q09428	1	MOL008836	2
niuhuang	Swiss-Prot:O60706	1	MOL008847	2
niuhuang	Swiss-Prot:P48048	1	MOL008847	2
niuhuang	Swiss-Prot:Q14654	1	MOL008847	2
niuhuang	Swiss-Prot:Q14654	1	MOL008841	2
niuhuang	Swiss-Prot:Q14654	1	MOL008848	2
niuhuang	Swiss-Prot:O60427	1	MOL008841	2
niuhuang	Swiss-Prot:O60427	1	MOL008848	2
niuhuang	Swiss-Prot:O60427	1	MOL008836	2
niuhuang	Swiss-Prot:P09619	1	MOL008841	2
niuhuang	Swiss-Prot:P08588	1	MOL008847	2
niuhuang	Swiss-Prot:P15291	1	MOL008847	2
niuhuang	Swiss-Prot:P15291	1	MOL008848	2
niuhuang	Swiss-Prot:P15291	1	MOL008836	2
niuhuang	Swiss-Prot:P07550	1	MOL008847	2
niuhuang	Swiss-Prot:P13995	1	MOL008847	2
niuhuang	Swiss-Prot:O95342	1	MOL008847	2
niuhuang	Swiss-Prot:P19835	1	MOL008841	2
niuhuang	Swiss-Prot:P19835	1	MOL008848	2
niuhuang	Swiss-Prot:P19835	1	MOL008836	2
niuhuang	Swiss-Prot:P53004	1	MOL008847	2
niuhuang	Swiss-Prot:P11586	1	MOL008847	2
niuhuang	Swiss-Prot:P54750	1	MOL008847	2
niuhuang	Swiss-Prot:Q01064	1	MOL008847	2
niuhuang	Swiss-Prot:Q13557	1	MOL008847	2
niuhuang	Swiss-Prot:Q12791	1	MOL008847	2
niuhuang	CALM1	1	MOL008847	2
niuhuang	Swiss-Prot:P17612	1	MOL008847	2
niuhuang	Swiss-Prot:P17612	1	MOL008848	2
niuhuang	Swiss-Prot:P17612	1	MOL008836	2
niuhuang	Swiss-Prot:P61925	1	MOL008847	2
niuhuang	Swiss-Prot:P61925	1	MOL008848	2
niuhuang	Swiss-Prot:P27815	1	MOL008847	2
niuhuang	Swiss-Prot:P27815	1	MOL008841	2
niuhuang	Swiss-Prot:Q07343	1	MOL008847	2
niuhuang	Swiss-Prot:Q07343	1	MOL008841	2
niuhuang	Swiss-Prot:Q08493	1	MOL008847	2
niuhuang	Swiss-Prot:Q08493	1	MOL008841	2
niuhuang	Swiss-Prot:Q08499	1	MOL008847	2
niuhuang	Swiss-Prot:Q08499	1	MOL008841	2
niuhuang	Swiss-Prot:P68400	1	MOL008847	2
niuhuang	Swiss-Prot:P08311	1	MOL008847	2
niuhuang	Swiss-Prot:P08311	1	MOL008834	2
niuhuang	Swiss-Prot:P08311	1	MOL008841	2
niuhuang	Swiss-Prot:P24941	1	MOL008847	2
niuhuang	Swiss-Prot:P24941	1	MOL008841	2
niuhuang	Swiss-Prot:P24941	1	MOL008848	2
niuhuang	Swiss-Prot:P24941	1	MOL008836	2
niuhuang	Swiss-Prot:O76074	1	MOL008847	2
niuhuang	Swiss-Prot:Q9UNI1	1	MOL008847	2
niuhuang	Swiss-Prot:Q9UNI1	1	MOL008834	2
niuhuang	Swiss-Prot:P28845	1	MOL008847	2
niuhuang	Swiss-Prot:P20248	1	MOL008847	2
niuhuang	Swiss-Prot:Q9Y271	1	MOL008847	2
niuhuang	Swiss-Prot:Q9Y271	1	MOL008841	2
niuhuang	Swiss-Prot:P13569	1	MOL008847	2
niuhuang	Swiss-Prot:P21728	1	MOL008847	2
niuhuang	Swiss-Prot:P21728	1	MOL008841	2
niuhuang	Swiss-Prot:P21918	1	MOL008847	2
niuhuang	Swiss-Prot:P14416	1	MOL008847	2
niuhuang	Swiss-Prot:P14416	1	MOL008841	2
niuhuang	Swiss-Prot:P14416	1	MOL008848	2
niuhuang	Swiss-Prot:P14416	1	MOL008836	2
niuhuang	Swiss-Prot:P35462	1	MOL008847	2
niuhuang	Swiss-Prot:P35462	1	MOL008841	2
niuhuang	Swiss-Prot:P21917	1	MOL008847	2
niuhuang	Swiss-Prot:P21917	1	MOL008841	2
niuhuang	Swiss-Prot:P53355	1	MOL008847	2
niuhuang	Swiss-Prot:O95864	1	MOL008848	2
niuhuang	Swiss-Prot:O95864	1	MOL008836	2
niuhuang	Swiss-Prot:P23743	1	MOL008847	2
niuhuang	Swiss-Prot:P23743	1	MOL008836	2
niuhuang	Swiss-Prot:P00374	1	MOL008847	2
niuhuang	Swiss-Prot:P09622	1	MOL008847	2
niuhuang	Swiss-Prot:Q02127	1	MOL008841	2
niuhuang	Swiss-Prot:Q02127	1	MOL008848	2
niuhuang	Swiss-Prot:Q02127	1	MOL008836	2
niuhuang	Swiss-Prot:P09417	1	MOL008847	2
niuhuang	Swiss-Prot:Q12882	1	MOL008834	2
niuhuang	Swiss-Prot:P27487	1	MOL008834	2
niuhuang	Swiss-Prot:Q06609	1	MOL008847	2
niuhuang	Swiss-Prot:Q02880	1	MOL008847	2
niuhuang	Swiss-Prot:Q13627	1	MOL008847	2
niuhuang	Swiss-Prot:P13639	1	MOL008847	2
niuhuang	Swiss-Prot:P25101	1	MOL008847	2
niuhuang	Swiss-Prot:P25101	1	MOL008834	2
niuhuang	Swiss-Prot:P12724	1	MOL008841	2
niuhuang	Swiss-Prot:P29317	1	MOL008847	2
niuhuang	Swiss-Prot:P29317	1	MOL008841	2
niuhuang	Swiss-Prot:P29323	1	MOL008847	2
niuhuang	Swiss-Prot:P00533	1	MOL008847	2
niuhuang	Swiss-Prot:Q99808	1	MOL008841	2
niuhuang	Swiss-Prot:Q99808	1	MOL008848	2
niuhuang	Swiss-Prot:Q99808	1	MOL008836	2
niuhuang	Swiss-Prot:P14061	1	MOL008847	2
niuhuang	Swiss-Prot:Q92506	1	MOL008847	2
niuhuang	Swiss-Prot:P03372	1	MOL008836	2
niuhuang	Swiss-Prot:P62508	1	MOL008841	2
niuhuang	Swiss-Prot:P62508	1	MOL008848	2
niuhuang	Swiss-Prot:P62508	1	MOL008836	2
niuhuang	Swiss-Prot:Q9UBQ6	1	MOL008834	2
niuhuang	Swiss-Prot:Q9UBQ6	1	MOL008847	2
niuhuang	Swiss-Prot:Q9UBQ6	1	MOL008848	2
niuhuang	Swiss-Prot:Q9UBQ6	1	MOL008836	2
niuhuang	Swiss-Prot:P14324	1	MOL008847	2
niuhuang	Swiss-Prot:P14324	1	MOL008841	2
niuhuang	Swiss-Prot:P30043	1	MOL008847	2
niuhuang	Swiss-Prot:P14207	1	MOL008847	2
niuhuang	Swiss-Prot:P14207	1	MOL008841	2
niuhuang	Swiss-Prot:O14842	1	MOL008841	2
niuhuang	Swiss-Prot:O14842	1	MOL008848	2
niuhuang	Swiss-Prot:O14842	1	MOL008836	2
niuhuang	Swiss-Prot:P48544	1	MOL008847	2
niuhuang	Swiss-Prot:P51570	1	MOL008847	2
niuhuang	GJA	1	MOL008847	2
niuhuang	Swiss-Prot:P07098	1	MOL008847	2
niuhuang	Swiss-Prot:O95749	1	MOL008847	2
niuhuang	Swiss-Prot:O95749	1	MOL008841	2
niuhuang	Swiss-Prot:P53609	1	MOL008847	2
niuhuang	Swiss-Prot:P53609	1	MOL008841	2
niuhuang	Swiss-Prot:Q92696	1	MOL008847	2
niuhuang	Swiss-Prot:Q92696	1	MOL008841	2
niuhuang	Swiss-Prot:P00367	1	MOL008847	2
niuhuang	Swiss-Prot:P49448	1	MOL008847	2
niuhuang	Swiss-Prot:P00390	1	MOL008847	2
niuhuang	Swiss-Prot:P28161	1	MOL008847	2
niuhuang	Swiss-Prot:P09211	1	MOL008847	2
niuhuang	Swiss-Prot:P48637	1	MOL008847	2
niuhuang	Swiss-Prot:P04406	1	MOL008847	2
niuhuang	Swiss-Prot:O14556	1	MOL008847	2
niuhuang	Swiss-Prot:P49841	1	MOL008847	2
niuhuang	Swiss-Prot:P46976	1	MOL008847	2
niuhuang	Swiss-Prot:P46976	1	MOL008848	2
niuhuang	Swiss-Prot:P46976	1	MOL008836	2
niuhuang	Swiss-Prot:Q9NZD2	1	MOL008841	2
niuhuang	Swiss-Prot:Q9NZD2	1	MOL008848	2
niuhuang	Swiss-Prot:Q9NZD2	1	MOL008836	2
niuhuang	Swiss-Prot:P01116	1	MOL008841	2
niuhuang	Swiss-Prot:P09601	1	MOL008834	2
niuhuang	Swiss-Prot:P09601	1	MOL008847	2
niuhuang	Swiss-Prot:P19367	1	MOL008847	2
niuhuang	Swiss-Prot:P30273	1	MOL008847	2
niuhuang	Swiss-Prot:P30273	1	MOL008848	2
niuhuang	Swiss-Prot:P30273	1	MOL008836	2
niuhuang	Swiss-Prot:P35367	1	MOL008847	2
niuhuang	Swiss-Prot:P35367	1	MOL008841	2
niuhuang	Swiss-Prot:P35367	1	MOL008848	2
niuhuang	Swiss-Prot:P35367	1	MOL008836	2
niuhuang	Swiss-Prot:P16442	1	MOL008834	2
niuhuang	Swiss-Prot:P16442	1	MOL008847	2
niuhuang	Swiss-Prot:P16442	1	MOL008848	2
niuhuang	Swiss-Prot:P16442	1	MOL008836	2
niuhuang	Swiss-Prot:Q16836	1	MOL008847	2
niuhuang	Swiss-Prot:P12268	1	MOL008847	2
niuhuang	Swiss-Prot:P23677	1	MOL008847	2
niuhuang	Swiss-Prot:P08069	1	MOL008847	2
niuhuang	Swiss-Prot:P08514	1	MOL008847	2
niuhuang	Swiss-Prot:P05113	1	MOL008841	2
niuhuang	Swiss-Prot:Q99661	1	MOL008847	2
niuhuang	Swiss-Prot:P08246	1	MOL008847	2
niuhuang	Swiss-Prot:P00338	1	MOL008847	2
niuhuang	Swiss-Prot:P07195	1	MOL008847	2
niuhuang	Swiss-Prot:O95573	1	MOL008841	2
niuhuang	Swiss-Prot:O95573	1	MOL008848	2
niuhuang	Swiss-Prot:O95573	1	MOL008836	2
niuhuang	Swiss-Prot:O60488	1	MOL008841	2
niuhuang	Swiss-Prot:O60488	1	MOL008848	2
niuhuang	Swiss-Prot:O60488	1	MOL008836	2
niuhuang	Swiss-Prot:P40925	1	MOL008847	2
niuhuang	Swiss-Prot:P10721	1	MOL008841	2
niuhuang	MAPK	1	MOL008847	2
niuhuang	Swiss-Prot:P53778	1	MOL008847	2
niuhuang	Swiss-Prot:P11229	1	MOL008847	2
niuhuang	Swiss-Prot:P08172	1	MOL008834	2
niuhuang	Swiss-Prot:P08172	1	MOL008847	2
niuhuang	Swiss-Prot:P20309	1	MOL008847	2
niuhuang	Swiss-Prot:P08173	1	MOL008847	2
niuhuang	Swiss-Prot:P08912	1	MOL008847	2
niuhuang	Swiss-Prot:P35372	1	MOL008847	2
niuhuang	Swiss-Prot:P02144	1	MOL008834	2
niuhuang	Swiss-Prot:Q13423	1	MOL008847	2
niuhuang	Swiss-Prot:Q9NTG7	1	MOL008847	2
niuhuang	Swiss-Prot:Q9NXA8	1	MOL008847	2
niuhuang	Swiss-Prot:P23368	1	MOL008847	2
niuhuang	Swiss-Prot:O95298	1	MOL008847	2
niuhuang	Swiss-Prot:P00387	1	MOL008847	2
niuhuang	Swiss-Prot:P48163	1	MOL008847	2
niuhuang	Swiss-Prot:Q16798	1	MOL008847	2
niuhuang	Swiss-Prot:P16860	1	MOL008847	2
niuhuang	Swiss-Prot:P08473	1	MOL008834	2
niuhuang	Swiss-Prot:P08473	1	MOL008847	2
niuhuang	Swiss-Prot:Q15822	1	MOL008847	2
niuhuang	Swiss-Prot:Q15822	1	MOL008834	2
niuhuang	Swiss-Prot:P55769	1	MOL008847	2
niuhuang	Swiss-Prot:Q9HAN9	1	MOL008847	2
niuhuang	Swiss-Prot:Q96T66	1	MOL008847	2
niuhuang	Swiss-Prot:P29475	1	MOL008847	2
niuhuang	Swiss-Prot:P29475	1	MOL008848	2
niuhuang	Swiss-Prot:P29475	1	MOL008836	2
niuhuang	Swiss-Prot:P19838	1	MOL008841	2
niuhuang	Swiss-Prot:Q15788	1	MOL008847	2
niuhuang	Swiss-Prot:Q15788	1	MOL008841	2
niuhuang	Swiss-Prot:O75469	1	MOL008847	2
niuhuang	Swiss-Prot:O75469	1	MOL008836	2
niuhuang	Swiss-Prot:Q9H244	1	MOL008847	2
niuhuang	Swiss-Prot:P16233	1	MOL008847	2
niuhuang	Swiss-Prot:P51659	1	MOL008847	2
niuhuang	Swiss-Prot:Q07869	1	MOL008847	2
niuhuang	Swiss-Prot:Q03181	1	MOL008847	2
niuhuang	Swiss-Prot:Q03181	1	MOL008841	2
niuhuang	Swiss-Prot:Q03181	1	MOL008848	2
niuhuang	Swiss-Prot:Q03181	1	MOL008836	2
niuhuang	Swiss-Prot:P37231	1	MOL008841	2
niuhuang	Swiss-Prot:P37231	1	MOL008848	2
niuhuang	Swiss-Prot:P37231	1	MOL008836	2
niuhuang	Swiss-Prot:P14555	1	MOL008841	2
niuhuang	Swiss-Prot:P05121	1	MOL008841	2
niuhuang	Swiss-Prot:P05121	1	MOL008848	2
niuhuang	Swiss-Prot:P05121	1	MOL008836	2
niuhuang	Swiss-Prot:P54278	1	MOL008847	2
niuhuang	Swiss-Prot:O00180	1	MOL008847	2
niuhuang	Swiss-Prot:O95069	1	MOL008847	2
niuhuang	Swiss-Prot:Q9Y257	1	MOL008847	2
niuhuang	Swiss-Prot:Q12809	1	MOL008847	2
niuhuang	Swiss-Prot:Q12809	1	MOL008841	2
niuhuang	Swiss-Prot:Q12809	1	MOL008848	2
niuhuang	Swiss-Prot:Q9H252	1	MOL008847	2
niuhuang	Swiss-Prot:Q9UHA3	1	MOL008847	2
niuhuang	Swiss-Prot:P43119	1	MOL008847	2
niuhuang	Swiss-Prot:P43119	1	MOL008841	2
niuhuang	PTGER1	1	MOL008847	2
niuhuang	Swiss-Prot:P34995	1	MOL008841	2
niuhuang	Swiss-Prot:P43116	1	MOL008847	2
niuhuang	Swiss-Prot:P43116	1	MOL008841	2
niuhuang	Swiss-Prot:P43116	1	MOL008848	2
niuhuang	Swiss-Prot:P43116	1	MOL008836	2
niuhuang	Swiss-Prot:P43115	1	MOL008847	2
niuhuang	Swiss-Prot:P43115	1	MOL008841	2
niuhuang	Swiss-Prot:P43115	1	MOL008848	2
niuhuang	Swiss-Prot:P43115	1	MOL008836	2
niuhuang	Swiss-Prot:P43088	1	MOL008847	2
niuhuang	Swiss-Prot:P43088	1	MOL008841	2
niuhuang	Swiss-Prot:P23219	1	MOL008847	2
niuhuang	Swiss-Prot:P23219	1	MOL008841	2
niuhuang	Swiss-Prot:P23219	1	MOL008848	2
niuhuang	Swiss-Prot:P23219	1	MOL008836	2
niuhuang	Swiss-Prot:P35354	1	MOL008841	2
niuhuang	Swiss-Prot:P35354	1	MOL008848	2
niuhuang	Swiss-Prot:P35354	1	MOL008836	2
niuhuang	Swiss-Prot:P49356	1	MOL008847	2
niuhuang	Swiss-Prot:P49356	1	MOL008841	2
niuhuang	Swiss-Prot:P49354	1	MOL008847	2
niuhuang	Swiss-Prot:P49354	1	MOL008841	2
niuhuang	Swiss-Prot:P17252	1	MOL008847	2
niuhuang	Swiss-Prot:P17252	1	MOL008836	2
niuhuang	Swiss-Prot:P05771	1	MOL008847	2
niuhuang	Swiss-Prot:P05771	1	MOL008836	2
niuhuang	Swiss-Prot:Q08188	1	MOL008847	2
niuhuang	Swiss-Prot:P00734	1	MOL008847	2
niuhuang	Swiss-Prot:P00734	1	MOL008841	2
niuhuang	Swiss-Prot:P00734	1	MOL008848	2
niuhuang	Swiss-Prot:P00734	1	MOL008836	2
niuhuang	Swiss-Prot:P11309	1	MOL008847	2
niuhuang	Swiss-Prot:P00519	1	MOL008847	2
niuhuang	Swiss-Prot:P00519	1	MOL008841	2
niuhuang	Swiss-Prot:P06241	1	MOL008841	2
niuhuang	Swiss-Prot:P06239	1	MOL008847	2
niuhuang	Swiss-Prot:P06239	1	MOL008841	2
niuhuang	Swiss-Prot:P12931	1	MOL008841	2
niuhuang	Swiss-Prot:P07947	1	MOL008841	2
niuhuang	Swiss-Prot:P31751	1	MOL008847	2
niuhuang	Swiss-Prot:P31751	1	MOL008848	2
niuhuang	Swiss-Prot:P00352	1	MOL008847	2
niuhuang	Swiss-Prot:O94788	1	MOL008847	2
niuhuang	Swiss-Prot:P18545	1	MOL008847	2
niuhuang	Swiss-Prot:P16083	1	MOL008847	2
niuhuang	Swiss-Prot:O76054	1	MOL008847	2
niuhuang	Swiss-Prot:O76054	1	MOL008836	2
niuhuang	Swiss-Prot:Q9UDX3	1	MOL008847	2
niuhuang	Swiss-Prot:Q9UDX3	1	MOL008836	2
niuhuang	Swiss-Prot:P78362	1	MOL008847	2
niuhuang	Swiss-Prot:P67775	1	MOL008847	2
niuhuang	Swiss-Prot:P67775	1	MOL008836	2
niuhuang	Swiss-Prot:P62714	1	MOL008847	2
niuhuang	Swiss-Prot:P62714	1	MOL008836	2
niuhuang	Swiss-Prot:P51692	1	MOL008841	2
niuhuang	Swiss-Prot:Q14524	1	MOL008847	2
niuhuang	Swiss-Prot:Q14524	1	MOL008841	2
niuhuang	Swiss-Prot:P32418	1	MOL008848	2
niuhuang	Swiss-Prot:P32418	1	MOL008836	2
niuhuang	Swiss-Prot:Q01959	1	MOL008841	2
niuhuang	Swiss-Prot:P23975	1	MOL008847	2
niuhuang	Swiss-Prot:P23975	1	MOL008841	2
niuhuang	Swiss-Prot:P31645	1	MOL008847	2
niuhuang	Swiss-Prot:P31645	1	MOL008841	2
niuhuang	Swiss-Prot:O94956	1	MOL008847	2
niuhuang	Swiss-Prot:Q00796	1	MOL008847	2
niuhuang	Swiss-Prot:Q9H2G2	1	MOL008847	2
niuhuang	Swiss-Prot:P17600	1	MOL008847	2
niuhuang	Swiss-Prot:P49368	1	MOL008847	2
niuhuang	Swiss-Prot:Q16881	1	MOL008834	2
niuhuang	Swiss-Prot:P23919	1	MOL008847	2
niuhuang	Swiss-Prot:P04818	1	MOL008847	2
niuhuang	Swiss-Prot:Q9Y5R8	1	MOL008841	2
niuhuang	Swiss-Prot:O43617	1	MOL008841	2
niuhuang	Swiss-Prot:Q9Y296	1	MOL008841	2
niuhuang	Swiss-Prot:Q8IUR0	1	MOL008841	2
niuhuang	Swiss-Prot:O75865	1	MOL008841	2
niuhuang	Swiss-Prot:Q86SZ2	1	MOL008841	2
niuhuang	Swiss-Prot:Q96QT4	1	MOL008847	2
niuhuang	Swiss-Prot:Q8NER1	1	MOL008841	2
niuhuang	Swiss-Prot:Q8NER1	1	MOL008848	2
niuhuang	Swiss-Prot:Q8NER1	1	MOL008836	2
niuhuang	Swiss-Prot:P55072	1	MOL008847	2
niuhuang	Swiss-Prot:P07477	1	MOL008847	2
niuhuang	Swiss-Prot:P07477	1	MOL008841	2
niuhuang	Swiss-Prot:P07477	1	MOL008848	2
niuhuang	Swiss-Prot:P07477	1	MOL008836	2
niuhuang	Swiss-Prot:P23381	1	MOL008847	2
niuhuang	Swiss-Prot:P01375	1	MOL008841	2
niuhuang	Swiss-Prot:P30556	1	MOL008847	2
niuhuang	Swiss-Prot:Q14376	1	MOL008834	2
niuhuang	Swiss-Prot:Q14376	1	MOL008847	2
niuhuang	Swiss-Prot:Q14376	1	MOL008848	2
niuhuang	Swiss-Prot:Q14376	1	MOL008836	2
niuhuang	Swiss-Prot:Q16222	1	MOL008834	2
niuhuang	Swiss-Prot:Q16222	1	MOL008847	2
niuhuang	Swiss-Prot:Q16222	1	MOL008848	2
niuhuang	Swiss-Prot:Q16222	1	MOL008836	2
niuhuang	Swiss-Prot:P15692	1	MOL008847	2
niuhuang	Swiss-Prot:P37288	1	MOL008847	2
niuhuang	Swiss-Prot:P38435	1	MOL008847	2
niuhuang	Swiss-Prot:P38435	1	MOL008848	2
niuhuang	Swiss-Prot:P38435	1	MOL008836	2
niuhuang	Swiss-Prot:Q06432	1	MOL008847	2
niuhuang	Swiss-Prot:P54289	1	MOL008847	2
niuhuang	Swiss-Prot:Q13936	1	MOL008847	2
niuhuang	Swiss-Prot:Q13936	1	MOL008841	2
niuhuang	Swiss-Prot:Q13936	1	MOL008848	2
niuhuang	Swiss-Prot:Q01668	1	MOL008847	2
niuhuang	Swiss-Prot:Q01668	1	MOL008841	2
niuhuang	Swiss-Prot:Q01668	1	MOL008848	2
niuhuang	Swiss-Prot:O60840	1	MOL008847	2
niuhuang	Swiss-Prot:O60840	1	MOL008841	2
niuhuang	Swiss-Prot:O60840	1	MOL008848	2
niuhuang	Swiss-Prot:Q13698	1	MOL008847	2
niuhuang	Swiss-Prot:Q13698	1	MOL008841	2
niuhuang	Swiss-Prot:Q13698	1	MOL008848	2
niuhuang	Swiss-Prot:Q02641	1	MOL008847	2
niuhuang	Swiss-Prot:Q02641	1	MOL008841	2
niuhuang	Swiss-Prot:Q02641	1	MOL008848	2
niuhuang	Swiss-Prot:Q08289	1	MOL008847	2
niuhuang	Swiss-Prot:Q08289	1	MOL008841	2
niuhuang	Swiss-Prot:P54284	1	MOL008847	2
niuhuang	Swiss-Prot:P54284	1	MOL008841	2
niuhuang	Swiss-Prot:P54284	1	MOL008848	2
niuhuang	Swiss-Prot:O00305	1	MOL008847	2
niuhuang	Swiss-Prot:O00305	1	MOL008841	2
niuhuang	Swiss-Prot:O00305	1	MOL008848	2
niuhuang	Swiss-Prot:Q00975	1	MOL008847	2
niuhuang	Swiss-Prot:Q00975	1	MOL008841	2
niuhuang	Swiss-Prot:O00555	1	MOL008847	2
niuhuang	Swiss-Prot:O00555	1	MOL008841	2
niuhuang	Swiss-Prot:O43497	1	MOL008847	2
niuhuang	Swiss-Prot:O43497	1	MOL008841	2
niuhuang	Swiss-Prot:O43497	1	MOL008848	2
niuhuang	Swiss-Prot:O95180	1	MOL008847	2
niuhuang	Swiss-Prot:O95180	1	MOL008841	2
niuhuang	Swiss-Prot:Q9P0X4	1	MOL008847	2
niuhuang	Swiss-Prot:Q9P0X4	1	MOL008841	2
ruxiang	Swiss-Prot:O14874	1	MOL001272	2
ruxiang	Swiss-Prot:O14874	1	MOL001280	2
ruxiang	Swiss-Prot:Q15119	1	MOL001272	2
ruxiang	Swiss-Prot:Q15119	1	MOL001280	2
ruxiang	Swiss-Prot:O75891	1	MOL001277	2
ruxiang	Swiss-Prot:P51178	1	MOL001272	2
ruxiang	Swiss-Prot:P51178	1	MOL001280	2
ruxiang	Swiss-Prot:P14060	1	MOL001272	2
ruxiang	Swiss-Prot:P04035	1	MOL001272	2
ruxiang	Swiss-Prot:P04035	1	MOL001280	2
ruxiang	Swiss-Prot:P04035	1	MOL001266	2
ruxiang	Swiss-Prot:P04035	1	MOL001265	2
ruxiang	Swiss-Prot:P18405	1	MOL001264	2
ruxiang	Swiss-Prot:P18405	1	MOL001266	2
ruxiang	Swiss-Prot:P18405	1	MOL001265	2
ruxiang	Swiss-Prot:P18405	1	MOL001268	2
ruxiang	Swiss-Prot:P31213	1	MOL001264	2
ruxiang	Swiss-Prot:P31213	1	MOL001266	2
ruxiang	Swiss-Prot:P31213	1	MOL001265	2
ruxiang	Swiss-Prot:P31213	1	MOL001268	2
ruxiang	Swiss-Prot:P31213	1	MOL001277	2
ruxiang	Swiss-Prot:O15530	1	MOL001280	2
ruxiang	Swiss-Prot:O15530	1	MOL001264	2
ruxiang	Swiss-Prot:O15530	1	MOL001265	2
ruxiang	Swiss-Prot:O15530	1	MOL001268	2
ruxiang	Swiss-Prot:Q5SNW5	1	MOL001277	2
ruxiang	Swiss-Prot:Q13131	1	MOL001272	2
ruxiang	Swiss-Prot:Q9Y478	1	MOL001272	2
ruxiang	Swiss-Prot:O43741	1	MOL001272	2
ruxiang	Swiss-Prot:P08908	1	MOL001276	2
ruxiang	Swiss-Prot:P08908	1	MOL001272	2
ruxiang	Swiss-Prot:P08908	1	MOL001280	2
ruxiang	Swiss-Prot:P08908	1	MOL001275	2
ruxiang	Swiss-Prot:P08908	1	MOL001264	2
ruxiang	Swiss-Prot:P08908	1	MOL001266	2
ruxiang	Swiss-Prot:P08908	1	MOL001265	2
ruxiang	Swiss-Prot:P08908	1	MOL001268	2
ruxiang	Swiss-Prot:P08908	1	MOL001277	2
ruxiang	Swiss-Prot:P28222	1	MOL001276	2
ruxiang	Swiss-Prot:P28222	1	MOL001272	2
ruxiang	Swiss-Prot:P28222	1	MOL001280	2
ruxiang	Swiss-Prot:P28222	1	MOL001275	2
ruxiang	Swiss-Prot:P28222	1	MOL001264	2
ruxiang	Swiss-Prot:P28222	1	MOL001266	2
ruxiang	Swiss-Prot:P28222	1	MOL001265	2
ruxiang	Swiss-Prot:P28222	1	MOL001268	2
ruxiang	Swiss-Prot:P28222	1	MOL001277	2
ruxiang	Swiss-Prot:P28221	1	MOL001276	2
ruxiang	Swiss-Prot:P28221	1	MOL001272	2
ruxiang	Swiss-Prot:P28221	1	MOL001280	2
ruxiang	Swiss-Prot:P28221	1	MOL001275	2
ruxiang	Swiss-Prot:P28221	1	MOL001264	2
ruxiang	Swiss-Prot:P28221	1	MOL001266	2
ruxiang	Swiss-Prot:P28221	1	MOL001265	2
ruxiang	Swiss-Prot:P28221	1	MOL001268	2
ruxiang	Swiss-Prot:P28221	1	MOL001277	2
ruxiang	Swiss-Prot:P28566	1	MOL001264	2
ruxiang	Swiss-Prot:P28566	1	MOL001266	2
ruxiang	Swiss-Prot:P28566	1	MOL001265	2
ruxiang	Swiss-Prot:P28566	1	MOL001268	2
ruxiang	Swiss-Prot:P28566	1	MOL001277	2
ruxiang	Swiss-Prot:P30939	1	MOL001276	2
ruxiang	Swiss-Prot:P30939	1	MOL001272	2
ruxiang	Swiss-Prot:P30939	1	MOL001280	2
ruxiang	Swiss-Prot:P30939	1	MOL001275	2
ruxiang	Swiss-Prot:P30939	1	MOL001264	2
ruxiang	Swiss-Prot:P30939	1	MOL001266	2
ruxiang	Swiss-Prot:P30939	1	MOL001265	2
ruxiang	Swiss-Prot:P30939	1	MOL001268	2
ruxiang	Swiss-Prot:P30939	1	MOL001277	2
ruxiang	Swiss-Prot:P28223	1	MOL001272	2
ruxiang	Swiss-Prot:P28223	1	MOL001280	2
ruxiang	Swiss-Prot:P28223	1	MOL001275	2
ruxiang	Swiss-Prot:P28223	1	MOL001264	2
ruxiang	Swiss-Prot:P28223	1	MOL001266	2
ruxiang	Swiss-Prot:P28223	1	MOL001265	2
ruxiang	Swiss-Prot:P28223	1	MOL001268	2
ruxiang	Swiss-Prot:P28223	1	MOL001277	2
ruxiang	Swiss-Prot:P41595	1	MOL001272	2
ruxiang	Swiss-Prot:P41595	1	MOL001280	2
ruxiang	Swiss-Prot:P41595	1	MOL001275	2
ruxiang	Swiss-Prot:P41595	1	MOL001264	2
ruxiang	Swiss-Prot:P41595	1	MOL001266	2
ruxiang	Swiss-Prot:P41595	1	MOL001265	2
ruxiang	Swiss-Prot:P41595	1	MOL001268	2
ruxiang	Swiss-Prot:P41595	1	MOL001277	2
ruxiang	Swiss-Prot:P28335	1	MOL001272	2
ruxiang	Swiss-Prot:P28335	1	MOL001280	2
ruxiang	Swiss-Prot:P28335	1	MOL001275	2
ruxiang	Swiss-Prot:P28335	1	MOL001264	2
ruxiang	Swiss-Prot:P28335	1	MOL001266	2
ruxiang	Swiss-Prot:P28335	1	MOL001265	2
ruxiang	Swiss-Prot:P28335	1	MOL001268	2
ruxiang	Swiss-Prot:P28335	1	MOL001277	2
ruxiang	Swiss-Prot:P46098	1	MOL001264	2
ruxiang	Swiss-Prot:P46098	1	MOL001266	2
ruxiang	Swiss-Prot:P46098	1	MOL001265	2
ruxiang	Swiss-Prot:P46098	1	MOL001268	2
ruxiang	Swiss-Prot:P46098	1	MOL001277	2
ruxiang	Swiss-Prot:Q13639	1	MOL001264	2
ruxiang	Swiss-Prot:Q13639	1	MOL001266	2
ruxiang	Swiss-Prot:Q13639	1	MOL001265	2
ruxiang	Swiss-Prot:Q13639	1	MOL001268	2
ruxiang	Swiss-Prot:Q13639	1	MOL001277	2
ruxiang	Swiss-Prot:P50406	1	MOL001264	2
ruxiang	Swiss-Prot:P50406	1	MOL001266	2
ruxiang	Swiss-Prot:P50406	1	MOL001268	2
ruxiang	Swiss-Prot:P50406	1	MOL001277	2
ruxiang	Swiss-Prot:P34969	1	MOL001264	2
ruxiang	Swiss-Prot:P34969	1	MOL001266	2
ruxiang	Swiss-Prot:P34969	1	MOL001265	2
ruxiang	Swiss-Prot:P34969	1	MOL001268	2
ruxiang	Swiss-Prot:P34969	1	MOL001277	2
ruxiang	Swiss-Prot:Q96L21	1	MOL001272	2
ruxiang	Swiss-Prot:P62913	1	MOL001272	2
ruxiang	Swiss-Prot:P40429	1	MOL001272	2
ruxiang	Swiss-Prot:P61313	1	MOL001272	2
ruxiang	Swiss-Prot:P84098	1	MOL001272	2
ruxiang	Swiss-Prot:P62829	1	MOL001272	2
ruxiang	Swiss-Prot:P62750	1	MOL001272	2
ruxiang	Swiss-Prot:Q9UNX3	1	MOL001272	2
ruxiang	Swiss-Prot:P39023	1	MOL001272	2
ruxiang	Swiss-Prot:P61927	1	MOL001272	2
ruxiang	Swiss-Prot:P16118	1	MOL001272	2
ruxiang	Swiss-Prot:P16118	1	MOL001280	2
ruxiang	Swiss-Prot:P16118	1	MOL001264	2
ruxiang	Swiss-Prot:P16118	1	MOL001266	2
ruxiang	Swiss-Prot:P16118	1	MOL001265	2
ruxiang	Swiss-Prot:P16118	1	MOL001268	2
ruxiang	Swiss-Prot:P16118	1	MOL001277	2
ruxiang	Swiss-Prot:Q16877	1	MOL001272	2
ruxiang	Swiss-Prot:P08253	1	MOL001276	2
ruxiang	Swiss-Prot:P08253	1	MOL001272	2
ruxiang	Swiss-Prot:P08253	1	MOL001280	2
ruxiang	Swiss-Prot:O60733	1	MOL001264	2
ruxiang	Swiss-Prot:O60733	1	MOL001266	2
ruxiang	Swiss-Prot:O60733	1	MOL001265	2
ruxiang	Swiss-Prot:O60733	1	MOL001268	2
ruxiang	Swiss-Prot:P02708	1	MOL001272	2
ruxiang	Swiss-Prot:P02708	1	MOL001280	2
ruxiang	Swiss-Prot:P11230	1	MOL001272	2
ruxiang	Swiss-Prot:P11230	1	MOL001280	2
ruxiang	Swiss-Prot:Q07001	1	MOL001272	2
ruxiang	Swiss-Prot:Q07001	1	MOL001280	2
ruxiang	Swiss-Prot:Q04844	1	MOL001272	2
ruxiang	Swiss-Prot:Q04844	1	MOL001280	2
ruxiang	Swiss-Prot:P07510	1	MOL001272	2
ruxiang	Swiss-Prot:P07510	1	MOL001280	2
ruxiang	Swiss-Prot:P22303	1	MOL000858	2
ruxiang	Swiss-Prot:P22303	1	MOL001272	2
ruxiang	Swiss-Prot:P22303	1	MOL001281	2
ruxiang	Swiss-Prot:P22303	1	MOL001280	2
ruxiang	Swiss-Prot:P22303	1	MOL001275	2
ruxiang	Swiss-Prot:P22303	1	MOL001264	2
ruxiang	Swiss-Prot:P22303	1	MOL001266	2
ruxiang	Swiss-Prot:P22303	1	MOL001277	2
ruxiang	Swiss-Prot:Q9NUB1	1	MOL001272	2
ruxiang	Swiss-Prot:Q9NUB1	1	MOL001280	2
ruxiang	Swiss-Prot:Q9NUB1	1	MOL001268	2
ruxiang	Swiss-Prot:Q9NUB1	1	MOL001277	2
ruxiang	Swiss-Prot:Q9NR19	1	MOL001272	2
ruxiang	Swiss-Prot:Q9NR19	1	MOL001280	2
ruxiang	Swiss-Prot:Q9NR19	1	MOL001268	2
ruxiang	Swiss-Prot:Q9NR19	1	MOL001277	2
ruxiang	Swiss-Prot:P68133	1	MOL001276	2
ruxiang	Swiss-Prot:P68133	1	MOL001272	2
ruxiang	Swiss-Prot:P68133	1	MOL001280	2
ruxiang	Swiss-Prot:P68133	1	MOL001275	2
ruxiang	Swiss-Prot:P68133	1	MOL001266	2
ruxiang	Swiss-Prot:P68133	1	MOL001265	2
ruxiang	Swiss-Prot:P61160	1	MOL001276	2
ruxiang	Swiss-Prot:P61160	1	MOL001272	2
ruxiang	Swiss-Prot:P61160	1	MOL001280	2
ruxiang	Swiss-Prot:P61160	1	MOL001275	2
ruxiang	Swiss-Prot:O15143	1	MOL001276	2
ruxiang	Swiss-Prot:O15143	1	MOL001272	2
ruxiang	Swiss-Prot:O15143	1	MOL001280	2
ruxiang	Swiss-Prot:O15143	1	MOL001275	2
ruxiang	Swiss-Prot:O15144	1	MOL001276	2
ruxiang	Swiss-Prot:O15144	1	MOL001272	2
ruxiang	Swiss-Prot:O15144	1	MOL001280	2
ruxiang	Swiss-Prot:O15144	1	MOL001275	2
ruxiang	Swiss-Prot:O15145	1	MOL001276	2
ruxiang	Swiss-Prot:O15145	1	MOL001272	2
ruxiang	Swiss-Prot:O15145	1	MOL001280	2
ruxiang	Swiss-Prot:O15145	1	MOL001275	2
ruxiang	Swiss-Prot:P59998	1	MOL001276	2
ruxiang	Swiss-Prot:P59998	1	MOL001272	2
ruxiang	Swiss-Prot:P59998	1	MOL001280	2
ruxiang	Swiss-Prot:P59998	1	MOL001275	2
ruxiang	Swiss-Prot:P61158	1	MOL001276	2
ruxiang	Swiss-Prot:P61158	1	MOL001272	2
ruxiang	Swiss-Prot:P61158	1	MOL001280	2
ruxiang	Swiss-Prot:P61158	1	MOL001275	2
ruxiang	Swiss-Prot:Q07912	1	MOL001272	2
ruxiang	Swiss-Prot:Q07912	1	MOL001280	2
ruxiang	Swiss-Prot:Q07912	1	MOL001268	2
ruxiang	Swiss-Prot:Q07912	1	MOL001277	2
ruxiang	Swiss-Prot:P36896	1	MOL001272	2
ruxiang	Swiss-Prot:P36896	1	MOL001280	2
ruxiang	Swiss-Prot:P36896	1	MOL001268	2
ruxiang	Swiss-Prot:P36896	1	MOL001277	2
ruxiang	Swiss-Prot:Q04771	1	MOL001272	2
ruxiang	Swiss-Prot:Q04771	1	MOL001280	2
ruxiang	Swiss-Prot:Q04771	1	MOL001268	2
ruxiang	Swiss-Prot:Q04771	1	MOL001277	2
ruxiang	Swiss-Prot:P07741	1	MOL001276	2
ruxiang	Swiss-Prot:P07741	1	MOL001272	2
ruxiang	Swiss-Prot:P07741	1	MOL001275	2
ruxiang	Swiss-Prot:P30542	1	MOL001276	2
ruxiang	Swiss-Prot:P30542	1	MOL001272	2
ruxiang	Swiss-Prot:P29274	1	MOL001276	2
ruxiang	Swiss-Prot:P29274	1	MOL001272	2
ruxiang	Swiss-Prot:P55263	1	MOL001272	2
ruxiang	Swiss-Prot:Q08828	1	MOL001272	2
ruxiang	Swiss-Prot:Q08828	1	MOL001280	2
ruxiang	Swiss-Prot:Q08828	1	MOL001268	2
ruxiang	Swiss-Prot:Q08828	1	MOL001277	2
ruxiang	Swiss-Prot:Q08462	1	MOL001272	2
ruxiang	Swiss-Prot:Q08462	1	MOL001280	2
ruxiang	Swiss-Prot:Q8N142	1	MOL001272	2
ruxiang	Swiss-Prot:Q8N142	1	MOL001280	2
ruxiang	Swiss-Prot:Q8N142	1	MOL001275	2
ruxiang	Swiss-Prot:Q8N142	1	MOL001264	2
ruxiang	Swiss-Prot:Q8N142	1	MOL001266	2
ruxiang	Swiss-Prot:Q8N142	1	MOL001265	2
ruxiang	Swiss-Prot:Q8N142	1	MOL001268	2
ruxiang	Swiss-Prot:Q8N142	1	MOL001277	2
ruxiang	Swiss-Prot:P12235	1	MOL001272	2
ruxiang	Swiss-Prot:P12235	1	MOL001280	2
ruxiang	Swiss-Prot:P12235	1	MOL001268	2
ruxiang	Swiss-Prot:P12235	1	MOL001277	2
ruxiang	Swiss-Prot:Q10588	1	MOL001276	2
ruxiang	Swiss-Prot:Q10588	1	MOL001272	2
ruxiang	Swiss-Prot:Q10588	1	MOL001275	2
ruxiang	Swiss-Prot:Q10588	1	MOL001266	2
ruxiang	Swiss-Prot:Q10588	1	MOL001265	2
ruxiang	Swiss-Prot:Q10588	1	MOL001268	2
ruxiang	Swiss-Prot:Q10588	1	MOL001277	2
ruxiang	Swiss-Prot:P84077	1	MOL001272	2
ruxiang	Swiss-Prot:P84077	1	MOL001280	2
ruxiang	Swiss-Prot:P84077	1	MOL001275	2
ruxiang	Swiss-Prot:P84077	1	MOL001264	2
ruxiang	Swiss-Prot:P84077	1	MOL001266	2
ruxiang	Swiss-Prot:P84077	1	MOL001265	2
ruxiang	Swiss-Prot:P84077	1	MOL001268	2
ruxiang	Swiss-Prot:P84077	1	MOL001277	2
ruxiang	Swiss-Prot:P18085	1	MOL001272	2
ruxiang	Swiss-Prot:P18085	1	MOL001280	2
ruxiang	Swiss-Prot:P62330	1	MOL001272	2
ruxiang	Swiss-Prot:P62330	1	MOL001280	2
ruxiang	Swiss-Prot:P62330	1	MOL001275	2
ruxiang	Swiss-Prot:P62330	1	MOL001264	2
ruxiang	Swiss-Prot:P62330	1	MOL001266	2
ruxiang	Swiss-Prot:P62330	1	MOL001265	2
ruxiang	Swiss-Prot:P62330	1	MOL001268	2
ruxiang	Swiss-Prot:P62330	1	MOL001277	2
ruxiang	Swiss-Prot:P40616	1	MOL001272	2
ruxiang	Swiss-Prot:P40616	1	MOL001280	2
ruxiang	Swiss-Prot:P36405	1	MOL001272	2
ruxiang	Swiss-Prot:P36405	1	MOL001280	2
ruxiang	Swiss-Prot:Q9Y689	1	MOL001272	2
ruxiang	Swiss-Prot:Q9Y689	1	MOL001280	2
ruxiang	Swiss-Prot:Q96KC2	1	MOL001272	2
ruxiang	Swiss-Prot:Q96KC2	1	MOL001280	2
ruxiang	Swiss-Prot:Q9Y4W6	1	MOL001272	2
ruxiang	Swiss-Prot:Q9Y4W6	1	MOL001280	2
ruxiang	Swiss-Prot:Q9Y4W6	1	MOL001268	2
ruxiang	Swiss-Prot:Q9Y4W6	1	MOL001277	2
ruxiang	Swiss-Prot:P14550	1	MOL001272	2
ruxiang	Swiss-Prot:P14550	1	MOL001275	2
ruxiang	Swiss-Prot:P00326	1	MOL001266	2
ruxiang	Swiss-Prot:P05091	1	MOL001276	2
ruxiang	Swiss-Prot:P05091	1	MOL001272	2
ruxiang	Swiss-Prot:P05091	1	MOL001280	2
ruxiang	Swiss-Prot:P05091	1	MOL001275	2
[truncated: 9,035 more rows]
