# Supplementary material for: Network Pharmacology-Based Strategy for Predicting Therapy Targets of Traditional Chinese Medicine Xihuang Pill on Liver Cancer
Source: Evid Based Complement Alternat Med. 2020 Mar 14;2020:6076572. doi: 10.1155/2020/6076572 (PMC7102465; doi:10.1155/2020/6076572)
Supplement: Supplementary Materials — Supplementary Figure 1: workflow of network pharmacology analysis. Supplementary File 1: all nodes and interactions in drug ingredients-target network. Supplementary File 2: the top 50 nodes in drug ingredients-target network. [file 6076572.f1.zip › 6076572.f1/Figure and Supplementary files/Supplementary file 2.xlsx]

## Sheet: Sheet1
node_name	RSR			MCODE	top50
VEGFA	0.121818			MTAP	ADRB2
EGFR	0.138182			CTSB	PRKACA
ESR1	0.142727			SOD2	ADRB1
PLG	0.143636			NME1	GGPS1
MAPK3	0.146364			NME2	FDPS
IGF1	0.149091			GLUD1	ADRA1A
GAPDH	0.153636			GNMT	ABCC8
SRC	0.155455			PARP1	DRD2
MAPK1	0.183636			PRDX6	CDK2
HGF	0.188182			TOP2A	CHRM1
PTGS2	0.19			FGF1	SCN5A
MMP9	0.208182			ASS1	ADRA2A
FGF2	0.217273			ALDH1L1	HTR2C
TIMP1	0.224545			MMP7	ADRA2C
MMP2	0.225455			MMP14	ADRA2B
SERPINE1	0.232727			PTK2	SLC6A2
HSP90AA1	0.234545			BHMT	PTGS1
TOP2A	0.243636			FGF2	HTR2B
RHOA	0.247273			MMP2	DRD3
PARP1	0.259091			PTGS2	DRD1
PLAU	0.263636			MAPK1	HTR1A
AR	0.279091			SMAD2	SLC6A4
KRAS	0.279091			ALDH1A1	HTR2A
SOD2	0.28			MAPK3	HRH1
HSPA8	0.290909			AR	CHRM2
MTHFD1	0.308182			RHOA	PTGS2
FGF1	0.312727			ESR1	DRD5
PGK1	0.312727			SRC	PPARD
CDK4	0.317273			CBS	PDE4B
SMAD2	0.32			MAT1A	GLTP
MMP7	0.323636			ARG1	RABGGTA
ALDOA	0.323636			OAT	SLC6A3
MMP3	0.334545			IGF1	DRD4
RAF1	0.335455			HGF	CHRM4
NME2	0.344545			VEGFA	NOS3
PTK2	0.366364			MMP3	ESR1
MMP14	0.368182			ALDH2	ADRA1B
ALDH1A1	0.369091			MTR	OPRM1
TNFSF11	0.370909			MTHFD1	HTR1D
ALDH2	0.381818			TIMP1	CHRM3
CA2	0.382727			MMP9	ACHE
CBS	0.397273			HSPA8	ADRA1D
GLUD1	0.398182			HSP90AA1	PDE4A
DNMT1	0.4			EGFR	HTR1B
NOS2	0.400909			PLG	PRSS1
NME1	0.401818			RAF1	PKIA
ABCB1	0.402727			KRAS	RABGGTB
HSP90B1	0.402727			GAPDH	FNTA
AKT2	0.406364			SERPINE1	FNTB
CTSB	0.411818			PLAU
ARG1	0.419091
MTR	0.430909
AURKA	0.438182
CCT3	0.442727
GSTP1	0.45
OAT	0.451818
MIF	0.462727
PRDX6	0.476364
PLK1	0.481818
AXIN1	0.487273
GNAI1	0.494545
ASS1	0.510909
ALDH1L1	0.515455
LCN2	0.525455
ALDOB	0.53
CCNA2	0.536364
PC	0.540909
PIN1	0.544545
PPIB	0.547273
HSD17B4	0.554545
MAT1A	0.564545
TGM2	0.566364
RARA	0.569091
AGXT	0.602727
GNAS	0.604545
CYP2C8	0.605455
LYZ	0.610909
IGF2R	0.617273
MME	0.636364
FTCD	0.647273
RND3	0.649091
HSD17B10	0.649091
SULT2A1	0.656364
CA3	0.671818
AKR1B10	0.671818
B2M	0.673636
HAO1	0.674545
ADH4	0.683636
BHMT	0.693636
AKR1C2	0.704545
ADH1B	0.712727
GNMT	0.72
MTAP	0.720909
PCK1	0.770909
ACSL1	0.87
TRDMT1	0.876364
SLC7A2	0.878182
TST	0.889091
REG1A	0.892727
QDPR	0.898182
